# Supplementary material for: The road to successful people-centric research in rare diseases: the web-based case study of the Immunology and Congenital Disorders of Glycosylation questionnaire (ImmunoCDGQ)
Source: Orphanet J Rare Dis. 2022 Mar 24;17:134. doi: 10.1186/s13023-022-02286-w (PMC8944152; doi:10.1186/s13023-022-02286-w)
Supplement: Supplementary file 2 — Additional file 2: Metrics and target audience of ImmunoCDGQ dissemination and result communication social media and emailing campaigns. [file 13023_2022_2286_MOESM2_ESM.xlsx]

## Sheet: Online platforms campaigns
				Facebook (Sindrome CDG, 1951 Followers)					Twitter (Current World CDG Organization, Former CDG Portugal, 448 Followers)				LinkedIN (Portuguese Association for CDG, 1580 Followers)				Youtube (92 subscribers)		Emails					Target audience
Campaign	Date	Post title	Post text	nº of likes	nº of shares	nº of comments	Nº of people reached	Nº of interactions	Post Text	n of likes	nº of retweets	nº of comments	Post text	nº of likes	nº of shares	nº of comments	nº of views	nº of likes	ENG	ES	FR	PT	IT	Families	Professionals	Patient Associations
Pre-launch campaign
10 Days = 10 CDG Immunology Facts	18.09.2018	Introducing the 10 CDG Immunology FACTS campaign	* 10 Days = 10 #CDGImmunology Facts * We’re thrilled to launch a new #awareness and #empowerment campaign about #CDGImmunology. This is a complex field; often unexplored and many #CDGFamilies don’t have an immunologist in their medical team. Every day, for the next days, stay tuned, because “One #CDGImmunology Fact a day, keeps the doctor away” Help us spread the word! And, if you have any doubts…	13	11	0	504	80	Launching the #awareness + #empowerment campaign 10 Days=10 #CDGImmunology Facts!	5	4	0	* 10 Days = 10 #CDGImmunology Facts * This is our new #awareness and #empowerment campaign about #CDGImmunology. Immunology is a complex field; often unexplored and many #CDGFamilies don’t have an immunologist in their medical team. Empowered and informed families and healthcare professionals can make better health-related decisions, ultimately improving the patients' quality of life. Help us spr…	6	0	0	NA	NA	1	0	0	0	0	1	1	1			Legend:
	19.09.2019	Fact 1	* 10 Days = 10 #CDGImmunology Facts * FACT 1: Let’s start with the basics at https://bit.ly/2oZdRtn The immune system is a intricate, and highly-connected mesh of proteins, cells and organs that work to keep us healthy. Share your thoughts, doubts or comments! #CDGProtect #CDGImmune #CDGAwareness #CDGResearch #CDGCommunity #CDGFacts #PatientCentricity #Empowerment	8	3	0	308	33	FACT Nº1: Let's start w/ the basics https://bit.ly/2oZdRtn *10 Days=10 #CDGImmunology Facts* #CDGFacts #CDGAwareness #CDGResearch	4	4	0	* 10 Days = 10 #CDGImmunology Facts * FACT 1: Let’s start with the basics at https://bit.ly/2oZdRtn ! The immune system is a intricate, and highly-connected mesh of proteins, cells and organs that work to keep us healthy. #CDGAwareness #CDGResearch #CDGCommunity #CDGFacts #PatientCentricity #Empowerment Websites #1 http://www.apcdg.com/ #2 https://lnkd.in/gGCtKT2	4	0	0	NA	NA	0	0	0	0	0	0	0	0			NA	Not applicable
	20.09.2019	BONUS POST -PREZI	* 10 Days = 10 #CDGImmunology Facts * BONUS POST! Freely available at https://bit.ly/2oZdRtn! We have prepared a very simple & interactive presentation about Immunology in CDG. Explore & Share your thoughts, doubts or comments! #CDGProtect #CDGImmune #CDGAwareness #CDGResearch #CDGCommunity #CDGFacts #PatientCentricity #Empowerment	10	5	0	987	108	*10 Days=10 #CDGImmunology FACTS*Bonus Post* We're prepared a super interactibe & fun slideshow about #CDGImmunology. Have a look at https://bit.ly/2oZdRtn	5	3	0	* 10 Days = 10 #CDGImmunology Facts * BONUS POST! We have prepared a very simple & interactive presentation about Immunology in CDG. It touches on numerous interesting topics: - What's the immune system? - How to monitor your immune system? -Infections; - Autoimmune diseases; - Allergies; - Vaccines; Freely available at https://bit.ly/2oZdRtn! It's a great resource to to share with lay people and…	1	0	0	NA	NA	0	0	0	0	0	0	0	0			ND	Not done
	21.09.2018	Fact2	* 10 Days = 10 #CDGImmunology Facts * FACT 2: Sugars are one of the central elements of the immune system! Yes, it’s true sugars are everywhere, as far as immunity is concerned. That’s why #CDGPatients may have an altered or defective immune response. Share your thoughts, doubts or comments! #CDGProtect #CDGImmune #CDGAwareness #CDGResearch #CDGCommunity #CDGFacts #PatientCentricity #Empowerment	15	12	0	671	123	*10 Days=10 #CDGImmunology Facts*FACT 2:Yes,sugars r everywhere,as far as immunity is concerned	4	4	0	* 10 Days = 10 #CDGImmunology Facts * FACT 2: Sugars are one of the central elements of the immune system! Yes, it’s true sugars are everywhere, as far as immunity is concerned. That’s why #CDGPatients may have an altered or defective immune responses. If you have doubts or would like to get more information, write to rab.francisco@campus.fct.unl.pt	2	0	0	NA	NA	0	0	1	0	0	0	0	1
	22.09.2018	Fact 3	* 10 Days = 10 #CDGImmunology Facts * The levels of immune cells and proteins can be measured using a variety of tests. By doing so, one can identify the cause of immune-related complications. Share your thoughts, doubts or comments! #CDGProtect #CDGImmune #CDGAwareness #CDGResearch #CDGCommunity, #CDGFacts #PatientCentricity #Empowerment	13	2	0	228	34	*10 Days =10 #CDGImmunology Facts* FACT 3:Immune-related alterations can be detected by several tests.	5	3	0	* 10 Days = 10 #CDGImmunology Facts * FACT 3: There are various tests to help diagnose and monitor Immune-related alterations The levels of immune cells and proteins can be measured using a variety of tests. By doing so, one can identify the cause of immune-related complications. If you'd like to get more information or have any doubts, please write to rab.francisco@campus.fct.unl.pt	2	0	0	NA	NA	0	0	0	0	0	0	0	0
	23.09.2018	Fact 4	* 10 Days = 10 #CDGImmunology Facts * Immune system dysfunction can often be synonym of frequent and/or severe (even life-threatning) infections. In fact, it’s estimated that infections are associated with 20% childhood mortality among CDG children. Share your thoughts, doubts or comments! #CDGProtect #CDGImmune #CDGAwareness #CDGResearch #CDGCommunity #CDGFacts #PatientCentricity #Empowerment	10	9	0	540	45	*10 Days=10 #CDGImmunology Facts*FACT 4: Infection can be more frequent &/or severe among #CDGPatients.	5	4	0	* 10 Days = 10 #CDGImmunology Facts * FACT 4: Immune system dysfunction can often be synonym of frequent and/or severe (even life-threatning) infections. In fact, it’s estimated that infections are associated with 20% childhood mortality among CDG children. Any doubts, thoughts or suggestions, please write to rab.francisco@campus.fct.unl.pt	0	0	0	NA	NA	0	0	0	0	0	0	0	0
	23.09.2018	Reminder - Photomontage	Have you been following our *10 Days=10 #CDGImmunology Facts*? Here's a sneak peek of this week's Facts! Keep sharing, exploring and learning more at http://www.researchcdg.com/immunocdgq.html #CDGProtect #CDGImmune #CDGAwareness #CDGResearch #CDGCommunity #CDGFacts #PatientCentricity #Empowerment	10	1	0	209	27	ND	ND	ND	ND	ND	ND	ND	ND	NA	NA	0	0	0	0	0	0	0	0
	24.09.2018	Fact 5	* 10 Days = 10 #CDGImmunology Facts * FACT 5: Autoimmune diseases, like infections, are proof of a defective immune response. Unlike infections, autoimmune diseases are caused by an hyperactive immune system, resulting in a permanent pro-inflammatory state. Autoimmune disease are still poorly understood and especially so among #CDG children and adults. Share your thoughts, doubts or comments! #CD…	12	7	0	350	51	*10 Days=10 #CDGImmunology Facts*FACT 5: Autoimmune diseases, like infections, are proof of a defective immune response. #CDGResearch #CDGFacts #CDGCommunity	5	3	0	* 10 Days = 10 #CDGImmunology Facts * FACT 5: Autoimmune diseases, like infections, are proof of a defective immune response. Unlike infections, autoimmune diseases are caused by an hyperactive immune system, resulting in a permanent pro-inflammatory state. Autoimmune disease are still poorly understood and especially so among #CDG children and adults. Any comment, doubt or additional information…	1	0	0	NA	NA	0	0	0	0	0	0	0	0
	25.09.2018	Fact 6	* 10 Days = 10 #CDGImmunology Facts * FACT 6: Many substances (we deal with everyday) can trigger allergic reactions (in some of us). Allergic reactions are a type of immunological overreactions. Common examples are foods, animal fur, medicines or mites. Is there a pattern of allergies among #CDG patients? Are they more prone to develop allergies? We still don’t have answers for those questions, …	9	3	0	267	23	*10 Days=10 #CDGImmunology Facts*FACT 6:Many substances(we deal w/ everyday)can trigger allergic reactions.	6	3	0	* 10 Days = 10 #CDGImmunology Facts * FACT 6: Many substances (we deal with everyday) can trigger allergic reactions (in some of us). Allergic reactions are a type of immunological overreactions. Common examples are foods, animal fur, medicines or mites. Is there a pattern of allergies among #CDG patients? Are they more prone to develop allergies? We still don’t have answers for those questions. …	1	0	0	NA	NA	1	1	0	0	1	0	0	1
	26.09.2018	Fact 7	* 10 Days = 10 #CDGImmunology Facts * FACT 7: Vaccines are essential prevention and public health tools. Everyone should be vaccinated, unless there is clear medical evidence against it. In #CDG it’s unclear how effective vaccines are, how many patients are vaccinated and what vaccines they do take. Share your thoughts, doubts or comments! #CDGProtect #CDGImmune #CDGAwareness #CDGResearch #CDGCom…	9	5	0	244	26	*10 Days=10 #CDGImmunology Facts*FACT 7:Vaccines are essential prevention and public health tools.	5	4	0	* 10 Days = 10 #CDGImmunology Facts * FACT 7: Vaccines are essential prevention and public health tools. Everyone should be vaccinated, unless there is clear medical evidence against it. In #CDG it’s unclear how effective vaccines are, how many patients are vaccinated and what vaccines they do take. If you have any doubts, questions or comments write to rab.francisco@campus.fct.unl.pt	1	0	0	NA	NA	0	0	0	0	0	0	0	0
	27.09.2018	Fact 8	* 10 Days = 10 #CDGImmunology Facts * FACT 8: There are some management therapies that can help treat immune-related manifestations. However, the frequency of administration and the efficacy of said therapies among #CDGPatients are still lacking. Also, to develop more targeted therapies, more knowledge of the underlying mechanisms is needed. Share your thoughts, doubts or comments! #CDGProtect #C…	7	3	0	166	23	*10 Days=10 #CDGImmunology Facts*FACT 8:There r some management therapies that can help treat immune-related manifestations. #CDGResearch #CDGFacts	4	2	0	*10 Days = 10 #CDGImmunology Facts* FACT 8: There are some management therapies that can help treat immune-related manifestations. However, the frequency of administration and the efficacy of said therapies among #CDGPatients are still lacking. Also, to develop more targeted therapies, more knowledge of the underlying mechanisms is needed. Any doubts, questions ir experience-sharing, please write…	0	0	0	NA	NA	1	0	0	0	0	0	1	0
	28.09.2018	Fact 9	* 10 Days = 10 #CDGImmunology Facts * FACT 9: We have tried to compile and analyse all of the existing information on immune system (dys)function in #CDG in our revision of the literature. Although, we found some clues, the data available in the literature is not enough to clarify ALL the questions. But, together we can find answers! Share your thoughts, doubts or comments! #CDGProtect #CDGImmune…	9	1	0	126	18	*10 Days=10 #CDGImmunology Facts*FACT 9:Our #CDGImmunology review analyses existing information on immune system (dys)function in #CDG. It's not enough,but TOGETHER we can find + answers!	6	2	0	* 10 Days = 10 #CDGImmunology Facts * FACT 9: We have tried to compile and analyse all of the existing information on immune system (dys)function in #CDG in our revision of the literature. Although, we found some clues, the data available in the literature is not enough to clarify ALL the questions. But, together we can find answers!	1	0	0	NA	NA	0	0	0	0	0	0	0	0
	29.09.2018	Fact 10	* 10 Days = 10 #CDGImmunology Facts * FACT 10: Families have 24 hour X 365 days knowledge, hands-on experience and are rarely consulted. But, the 1st step to promote patient/family involvement is #Empowerment: Giving reliable information that can help families channel their knowledge. Visit http://www.researchcdg.com/immunocdgq.html and find all about our new project for ALL CDG patients – the Im…	7	2	0	180	16	Our *10 Days=10 #CDGImmunology Facts* has come to an end. FACT 10: Families have 24 hour X 365 days knowledge, hands-on experience and are rarely consulted!	5	4	0	Our * 10 Days = 10 #CDGImmunology Facts * has come to an end. FACT 10: Families have 24 hour X 365 days knowledge, hands-on experience and are rarely consulted. But, the 1st step to promote patient/family involvement is #Empowerment: Giving reliable information that can help families channel their knowledge. Visit https://lnkd.in/gx2SZ3n and find all about our new project for ALL CDG patients – t…	1	0	0	NA	NA	0	0	0	0	0	0	0	0
ImmunoCDGQ explannatory video	30.09.2018	ImmunoCDGQ explannatory video	*ImmunoCDGQ is launched TOMMORROW* And before it is, see what it is all about!😉 The video is in English. But, it has: Spanish, French, Portuguese and Italian subtitles! Visit http://www.researchcdg.com/immunocdgq.html and/or write to rab.francisco@campus.fct.unl.pt https://youtu.be/exALjaZ3d5kto get more information #CDGProtect #CDGImmune #CDGAwareness #CDGResearch #CDGCommunity #CDGFacts #Patien…	13	7	0	1392	100	*ImmunoCDGQ is launched TOMMORROW* See what it is all about! Check our Movie camera at https://youtu.be/exALjaZ3d5kto!	3	2	0	*ImmunoCDGQ is launched TOMMORROW* And before it is, see what it is all about!😉 The video is in English. But, it has: Spanish, French, Portuguese and Italian subtitles! Visit https://lnkd.in/gx2SZ3n and/or write to rab.francisco@campus.fct.unl.pt https://lnkd.in/gzyffC7 get more information #CDGProtect #CDGImmune #CDGAwareness #CDGResearch #CDGCommunity #CDGFacts #PatientCentricity #Empowerment	0	0	0	306	10	0	0	0	0	0	0	0	0
SUB-TOTAL	12 Days	14 posts		145	71	0	6172	707		62	42	0	13 posts	20	0	0	306	10	3	1	1	0	1	1	2	3
Recruitment campaigns
ImmunoCDGQ launch	01.10.2018	ImmunoCDGQ liftoff	*The ImmunoCDGQ has been launched!* The Immunology & CDG Questionnaire for Patients and Caregivers is now open! Find it at http://www.researchcdg.com/immunocdgq.html It’s official – This tool is for ALL CDG Families, of ALL types, genders, ages, nationalities and WITH or WHITHOUT known immune alterations. Join this research initiative! Let's advance CDG Research TOGETHER!💚 #CDGProtect #CDGImmune …	15	11	1	943	119	*The ImmunoCDGQ has been launched!* Find it at http://researchcdg.com/immunocdgq.html #CDGResearch #CDGCommunity	3	3	0	*The ImmunoCDGQ has been launched!* The Immunology & CDG Questionnaire for Patients and Caregivers is now open! Find it at https://lnkd.in/gx2SZ3n It’s official – This tool is for ALL CDG Families, of ALL types, genders, ages, nationalities and WITH or WHITHOUT known immune alterations. Join this research initiative! Let's advance CDG Research TOGETHER!💚 For more information, please write to rab.…	2	0	0	NA	NA	1	1	1	1	1	1	1	0
Banner	02.10.2018	ImmunoCDGQ banner 1	*NEW CDG Research= A Worldwide CALL to ALL CDG Families!* The ImmunoCDGQ Questionnaire (http://www.researchcdg.com/immunocdgq.html) is a global project for the entire #CDGCommunity. It is a patient-centered tool that can collect data on immune-related aspects in CDG. So, our question to you is: Will you be our research partner? Share your experience! Together we can give greater and steadier step…	7	1	0	198	8	ND	ND	ND	ND	ND	ND	ND	ND	NA	NA	0	0	0	0	0	0	0	0
Prezi with tips	02.10.2018	ImmunoCDGQ tips	*The ImmunoCDGQ (http://www.researchcdg.com/immunocdgq.html) has been release – But, you don’t have to do it alone!* Find useful tips and answers to some doubts that might cross your mind. Remember you can always use the project’s contacts to clarify any question: rab.francisco@campus.fct.unl.pt #CDGProtect #CDGImmune #CDGAwareness #CDGResearch #CDGCommunity #CDGFacts #PatientCentricity #Empowerm…	9	3	0	242	39	The ImmunoCDGQ has been release – But, you don’t have to do it alone! Find useful tips + info at https://bit.ly/2IxVvsd #CDGResearch by the #CDGCommunity	4	4	0	*The ImmunoCDGQ for Patients & Caregivers has been release – But, you don’t have to do it alone!* Find useful tips and answers to some doubts that might cross your mind at https://lnkd.in/dy4S5Qa. Remember you can always use the project’s contacts to clarify any question: rab.francisco@campus.fct.unl.pt	2	0	0	NA	NA	0	0	0	0	0	0	0	0
Why should CDG Families participate in the ImmunoCDGQ?	04.10.2018	Morgan video 1	* Why should CDG Families participate in the ImmunoCDGQ Questionnaire? *🤔 Morgan and Merell have participated and they tell us why!💚 Have you joined this global #CDGResearch project? Please do at https://bit.ly/2NlKPxC #CDGProtect #CDGImmune #CDGAwareness #CDGResearch #CDGCommunity #CDGFacts #PatientCentricity #Empowerment	7	1	1	342	53	*Why should CDG Families participate in the ImmunoCDG Questionnaire?Thinking faceMorgan + Merell tell us why!Green hearthttps://bit.ly/2BXqP2z	5	3	0	* Why should CDG Families participate in the ImmunoCDGQ Questionnaire? *🤔 Morgan and Merell have participated and they tell us why!💚 Have you joined this global #CDGResearch project? If you are a CDG patient or caregiver, please do at https://bit.ly/2NlKPxC https://lnkd.in/gnNDq2Z	0	0	0	36	0	0	0	0	0	0	0	0	0
	06.10.2018	Prof Jaeken	* Why should CDG Families participate in the ImmunoCDGQ Questionnaire? *🤔 Here is Prof Jaeken’s opinion! Have you joined this global #CDGResearch project? Find out more at http://www.researchcdg.com/immunocdgq.html #CDGProtect #CDGImmune #CDGAwareness #CDGResearch #CDGCommunity #CDGFacts #PatientCentricity #Empowerment	14	4	0	444	39	*Why should CDG Families participate in the ImmunoCDGQ Questionnaire?*Thinking face Prof Jaeken shares his view! https://bit.ly/2NlKPxC	6	4	0	* Why should CDG Families participate in the ImmunoCDGQ Questionnaire? *🤔 Prof Jaak Jaeken shares his view! Prof Jaeken was one of the clinicians involved in the development of this tool (we are extremely grateful to him💚). Find out more about the project https://lnkd.in/gx2SZ3n Hope you can join this global project for ALL CDG Families.	2	1	0	NA	NA	1	1	1	1	1	1	0	0
	07.10.2018	Banner 2	* Why should CDG Families participate in the ImmunoCDGQ questionnaire? * https://bit.ly/2NlKPxC This is a GLOBAL study for ALL CDG Patients with the potential to accelerate research & find solutions for CDG children and adults. It is available in 5 languages: English - https://bit.ly/2QxRYNG Español - https://bit.ly/2C32VCV Português - https://bit.ly/2RxYg12 Italiano - https://bit.ly/2y1btr1 Fran…	10	0	0	244	13	ND	ND	ND	ND	ND	ND	ND	ND	NA	NA	0	0	0	0	0	0	0	0
	08.10.2018	Ann Nguyen	* Why should CDG Families participate in the ImmunoCDGQ Questionnaire? * 🤔 Thank you Ann for joining and believing in our project!💚 We couldn’t have said it any better! Have you joined this global #CDGResearch project? Please do at https://bit.ly/2NlKPxC #CDGProtect #CDGImmune #CDGAwareness #CDGResearch #CDGCommunity #CDGFacts #PatientCentricity #Empowerment	11	4	0	463	62	*Why should CDG Families participate in the ImmunoCDGQ Questionnaire? *Thinking faceFind it in 5 languages at https://bit.ly/2NlKPxC	7	7	0	* Why should CDG Families participate in the ImmunoCDGQ Questionnaire? * 🤔 Please join your journey to Ann, so that TOGETHER we can get the best data and the best solutions for CDG children and adults. Find the survey at https://bit.ly/2NlKPxC Any doubt, trouble comment plase do share it with us! Write to rab.francisco@campus.fct.unl.pt. I am looking forward to hearing from you.	0	0	0	NA	NA	0	0	0	0	0	0	0	0
	10.10.2018	Eva Morava	* Why should CDG Families participate in the ImmunoCDGQ Questionnaire? *🤔 Prof Eva Morava has contributed to the development of this tool. Will you participate too? Your experience and expertise can help us devise new and better management/treatment strategies for CDG children and adults. Join at http://www.researchcdg.com/immunocdgq.html #CDGProtect #CDGImmune #CDGAwareness #CDGResearch #CDGComm…	7	1	0	328	28	*Why should CDG Families participate in the ImmunoCDGQ Questionnaire?*Thinking faceCan we count w U?Join at https://bit.ly/2NlKPxC	7	4	0	* Why should CDG Families participate in the ImmunoCDGQ Questionnaire? *🤔 Prof Eva Morava has contributed to the development of this tool. Indeed, one of the main aims of this project is to understand when ,how, how much, how often, and which types of infections affect CDG patients. If the CDG patient has never had any relevant problems associated with infections that is also relevant information…	6	0	0	NA	NA	0	0	0	0	0	0	0	0
	12.10.2018	Vanessa Ferreira	* Why should CDG Families participate in the ImmunoCDGQ Questionnaire? * Lili and Vanessa have already shared their experience with us. Have you joined this global #CDGResearch project? Help us shed light on this very little known field! Find out more at https://bit.ly/2NlKPxC #CDGProtect #CDGImmune #CDGAwareness #CDGResearch #CDGCommunity #CDGFacts #PatientCentricity #Empowerment	11	2	0	439	67	*Why should CDG Families participate in the ImmunoCDGQ Questionnaire?*Thinking faceHelp us shed light on this very little known field!Join at https://bit.ly/2NlKPxC	3	2	0	ND	ND	ND	ND	NA	NA	0	0	0	0	0	0	0	0
Short messages (Email only)	13.10.2018		NA	NA	NA	NA	NA	NA	NA	NA	NA	NA	NA	NA	NA	NA	NA	NA	1	1	1	1	1	1	0	0
ImmunoCDGQ - Do you need help?	15.10.2018	Are you having trouble	* ImmunoCDGQ I Are you having any trouble? *😕 If so please, let us know! Any and every doubt, comment, question is valid and our research team would like to support you in anyway we can. Contact: rab.francisco@campus.fct.unl.pt Are you having problems with accessing lab results or aren't sure which ones to use? Are you having issues with any of the questions? Are you experiencing technical diffic…	5	1	0	132	9	*ImmunoCDGQI R u having any trouble?*Confused faceWe r research partners, remember?Winking faceContact: rab.francisco@campus.fct.unl.pt. Find supportive materials + links 2 survey at https://bit.ly/2NlKPxC	3	2	0	* ImmunoCDGQ I Are you having any trouble? *😕 If so please, let us know! Any and every doubt, comment, question is valid and our research team would like to support you in anyway we can. Contact: rab.francisco@campus.fct.unl.pt Are you having problems with accessing lab results or aren't sure which ones to use? Are you having issues with any of the questions? Are you experiencing technical diffic…	0	0	0	NA	NA	0	0	0	0	0	0	0	0
Why should CDG Families participate in the ImmunoCDGQ?	17.10.2018	Carlota Pascola	*Why should CDG Families participate in the ImmunoCDGQ Questionnaire?*🤔 Carlota Pascoal is also studying immune-related alterations in CDG, and this project is going to contribute to her PhD work. Will you be Carlota's research partner? Please join this #CDGResearch study at https://bit.ly/2NlKPxC Tell us what matters to you, so we can work on finding answers to your problems! #CDGProtect #CDGImm…	9	0	0	215	20	*Why should CDG Families participate in the ImmunoCDGQ Questionnaire?*Thinking facePlease join this #CDGResearch study at https://bit.ly/2NlKPxC	4	4	0	*Why should CDG Families participate in the ImmunoCDGQ Questionnaire?*🤔 Carlota Pascoal is also studying immune-related alterations in CDG, and she sees the possibilities and impact of this innovative research project. If you are a CDG patient or caregiver, please join this #CDGResearch study at https://bit.ly/2NlKPxC. If you are a clinician please share it among your CDG families and colleagues.…	0	0	0	NA	NA	0	0	0	0	0	0	0	0
	19.10.2018	Facebook video	* Why should CDG Families participate in the ImmunoCDG Questionnaire? * 🤔 This is a global project for ALL CDG patients/families! Up to 30min of your time can make a difference in the lives of CDG children & adults. #TogetherWeAreStronger Join this initiative until 31st October at https://bit.ly/2NlKPxC Doubts, questions,or for more information write to rab.francisco@campus.fct.unl.pt	11	7	2	1058	163	ND	ND	ND	ND	ND	ND	ND	ND	NA	NA	0	0	0	0	0	0	0	0
CALL 4 help in the ImmunoCDGQ dissemination (Email only)	22.10.2018		NA	NA	NA	NA	NA	NA	NA	NA	NA	NA	NA	NA	NA	NA	NA	NA	1	0	0	0	0	0	1	1
Why should CDG Families participate in the ImmunoCDGQ?	24.10.2018	Andrea Berarducci	* Why should CDG Families participate in the ImmunoCDGQ Questionnaire? * 🤔 The ImmunoCDGQ is a research project with immense community-building and awareness outreach. Andrea and Bianca, thank you for being a part of it! Have you already joined this global #CDGResearch project? If you still haven't, please do at https://bit.ly/2NlKPxC If you have, please share this project with other CDG Families…	10	2	0	215	22	* Why should CDG Families participate in the ImmunoCDGQ Questionnaire? *Thinking face Join this study before October 31st at https://bit.ly/2NlKPxC	3	2	0	* Why should CDG Families participate in the ImmunoCDGQ Questionnaire? * 🤔 The ImmunoCDGQ is a research project with immense community-building and awareness outreach. Andrea and Bianca, thank you for being a part of it! Have you already joined this global #CDGResearch project? If you still haven't, please do at https://bit.ly/2NlKPxC If you have, please share this project with other CDG Families.	4	0	0	NA	NA	0	0	0	0	0	0	0	0
	26.10.2018	Darlene Schopman	* Why should CDG Families participate in the ImmunoCDGQ Questionnaire? *🤔 Darlene and Nolin thank you for helping us see the bigger picture. Thank you for your guidance and time! Will you be our 👀 in this #CDGResearch project? We need you! Share your experience at https://bit.ly/2NlKPxC until Octobr 31st. #CDGProtect #CDGImmune #CDGAwareness #CDGResearch #CDGCommunity #CDGFacts #PatientCentricity…	11	0	0	142	21	*Why should CDG Families participate in the ImmunoCDGQ Questionnaire?*Thinking faceIt's open until October 31. Please, join at https://bit.ly/2NlKPxC	2	2	0	* Why should CDG Families participate in the ImmunoCDGQ Questionnaire? *🤔 Darlene and Nolin thank you for helping us see the bigger picture. Thank you for your guidance and time! Will you be our 👀 in this #CDGResearch project too? We need you! Share your experience at https://bit.ly/2NlKPxC until Octobr 31st.	3	0	0	NA	NA	1	1	1	1	1	1	0	0
	27.10.2018	Be a CDG Researcher	* October 31st I It's Halloween 🎃, but it's also ImmunoCDG Questionnaire deadline* Please, we still need you! This project can only be impactful if you share your experience. This Halloween be the coolest character of all - a #CDGResearcher - and help us change CDG lives! Join at http://www.researchcdg.com/immunocdgq.html #CDGProtect #CDGImmune #CDGAwareness #CDGResearch #CDGCommunity #CDGFacts #…	9	0	0	245	12	*October 31 is Halloween Jack-o-lantern, but it's also ImmunoCDG Questionnaire deadline. Participate at https://bit.ly/2NlKPxC*	6	3	0	*October 31st I It's Halloween 🎃, but it's also ImmunoCDG Questionnaire's deadline* ** CALL TO ALL CDG FAMILIES ** Please, we still need you! This project can only be impactful if you share your experience. This Halloween be the coolest character of all - a #CDGResearcher - and help us change CDG lives! Join at https://lnkd.in/gx2SZ3n	5	1	0	NA	NA	0	0	0	0	0	0	0	0
Why should CDG Families participate in the ImmunoCDGQ?	28.10.2018	Morgan video 2	* Deadline: October 31st * * Why should CDG Families participate in the ImmunoCDGQ Questionnaire? * 🤔 No more words required, because Morgan says it all and does it better than we ever could!💚 Have you already joined this global #CDGResearch project? If you still haven't, please do at https://bit.ly/2NlKPxC If you have, please share this project with other CDG Families. #CDGProtect #CDGImmune #CD…	9	4	0	587	65	*ImmunoCDG Questionnaire-Deadline 31 October*Join ur voice to Morgan's https://youtu.be/OdEwMGgyj_I Thank youGreen heart#CDGCommunity doing #CDGResearch	2	1	0	*ImmunoCDG Questionnaire for CDG Patient and Caregivers deadline approaching: October 31st *⏰ Please join at https://bit.ly/2NlKPxC Here are some facts about this project: A) Time commitment- Up to 30 min; B) Any question, comment or help you may need, please contact - rab.francisco@campus.fct.unl.pt C) It's a project for and about ALL CDG patients; D) It aims to determine the incidence of infect…	4	0	0	58	1	1	0	0	0	0	1	0	0
	30.10.2018	Trick or treat CDG?	* This Halloween will you help us Trick or Treat CDG? *🎃💚 The ImmunoCDG Questionnaire deadline is TOMORROW! Take 15 to 30min of your time to advance #CDGResearch at https://bit.ly/2NlKPxC #CDGProtect #CDGImmune #CDGAwareness #CDGResearch #CDGCommunity #CDGFacts #PatientCentricity #Empowerment	7	1	0	250	12	* This Halloween will you help us Trick or Treat CDG? *Jack-o-lantern The ImmunoCDG Questionnaire deadline is TOMORROW! We still need YOU! JOIN at https://bit.ly/2NlKPxC	1	1	0	* This Halloween will you help us Trick or Treat CDG? *🎃💚 The ImmunoCDG Questionnaire for Families & Caregivers's deadline is TOMORROW! Take 15 to 30min of your time to advance #CDGResearch at https://bit.ly/2NlKPxC	2	0	0	NA	NA	0	0	0	0	0	0	0	0
	31.10.2018	Banner deadline extension	ImmunoCDG Questionnaire - Deadline extension👉 * **15th NOVEMBER is the new date to remember 😉** Take 15 to 30min of your time to advance #CDGResearch by sharing your knowledge in the language you prefer: English - https://bit.ly/2QxRYNG Español - https://bit.ly/2C32VCV Português - https://bit.ly/2RxYg12 Italiano - https://bit.ly/2y1btr1 Français - https://bit.ly/2OOv1bT Any question, doubt, comme…	6	1	0	170	7	ND	ND	ND	ND	ND	ND	ND	ND	NA	NA	1	1	0	0	0	0	1	1
	31.10.2018	Video deadline extension 1	* ImmunoCDG Questionnaire - Deadline extension👉 * **15th NOVEMBER is the new date to remember 😉** Take 15 to 30min of your time to advance #CDGResearch by sharing your knowledge in the language you prefer: English - https://bit.ly/2QxRYNG Español - https://bit.ly/2C32VCV Português - https://bit.ly/2RxYg12 Italiano - https://bit.ly/2y1btr1 Français - https://bit.ly/2OOv1bT Any question, doubt, com…	8	2	0	357	45	ND	ND	ND	ND	ND	ND	ND	ND	15	0	0	0	0	0	0	0	0	0
	31.10.2018	Post deadline extension	ND	ND	ND	ND	ND	ND	*ImmunoCDG Questionnaire - Deadline extensionRight pointing backhand index* **15th NOVEMBER is the new date to rememberWinking face** We still need you! Please, join at https://bit.ly/2NlKPxC	4	3	0	ND	ND	ND	ND	NA	NA	0	0	0	0	0	0	0	0
	02.11.2018	Need help? Ask Rita	* ImmunoCDG Questionnaire-New Deadline* ** NOVEMBER 15th**⏰ Whether you have started the survey, but got stuck in a question or if you still haven't started and you're feeling you should know more before you do it - Please, CONTACT US! EMAIL:rab.francisco@campus.fct.unl.pt Here are some facts about the survey: 1) It is for ALL CDG Families; 2) It is available in 5 languages: English - https://bit…	20	2	3	540	60	ND	ND	ND	ND	ND	ND	ND	ND	NA	NA	0	0	0	0	0	0	0	0
	03.11.2018	100 participants	ImmunoCDG Questionnaire: 100 PARTICIPANTS *🎊 ** Thank you, Thank you, Thank you! **💚 Yes, we have the reached 100 PARTICIPANTS in the ImmunoCDG Questionnaire and it is all thanks to YOU! We are so GRATEFUL! Could you help us now get to (at least!!) 120?! We need YOU! The bigger the sample, the more representative it is going to be and the more robust and trustworthy are the conclusions. It can al…	21	7	0	1256	119	ND	ND	ND	ND	ND	ND	ND	ND	NA	NA	0	1	1	1	0	1	0	0
	03.11.2018	MetabERN endorsement	These are positively AMAZING news: *CDG & Allies -PPAIN project receives endorsement of the European reference networks (MetabERN)*🎊👏 The ImmunoCDG Questionnaire (https://bit.ly/2NlKPxC) has a new, very impactful and important partner: The Eurpean Reference Network dedicated to Rare Metabolic Diseases - MetabERN (https://metab.ern-net.eu/). Hopefully, together we will take this project even furth…	10	0	0	87	17	*ImmunoCDG Questionnaire receives @Metab_ERN endorsement* We are so happy & grateful to have this new incredible partner!	4	2	0	*ImmunoCDG Questionnaire receives endorsement of the European reference networks (MetabERN)* The international Congenital Disorders of Glycosylation (CDG) research network (led by the Glycoimmunology group) CDG &Allies-PPAIN has developed a patient-centered research tool to assess immune system (dys)function among CDG children & adults. This project has now received the full support of MetabERN (…	7	2	0	NA	NA	0	0	0	0	0	0	0	0
I am a CDG Researcher frame	05.11.2018	POST 1	To ALL CDG Families, who have (so generously) completed the ImmunoCDG Questionnaire and officially became #CDGResearchers. This frame is for YOU! For you to wear proudly and for us to say THANK YOU!💚👏 #CDGCommunity	15	0	0	368	22	ND	ND	ND	ND	ND	ND	ND	ND	NA	NA	1	0	0	0	0	1	0	0
	05.11.2018	POST2	To acknowledge your contribution to CDG research, we have created a freely available Frame officially recognising you as a #CDGResearcher. We would like to invite you to "wear it" proudly!💚#TogetherWeAreStronger #CDGUnited If you still haven't joined this worldwide project, please do it at: English - https://bit.ly/2QxRYNG Español - https://bit.ly/2C32VCV Português - https://bit.ly/2RxYg12 Italia…	7	2	0	485	35	ND	ND	ND	ND	ND	ND	ND	ND	NA	NA	0	0	0	0	0	0	0	0
	07.11.2018	POST 3	* CALL to ALL CDG Families * Get your * I am a #CDGResearcher * frame in 5 steps (well, actually 6😉😁) The 1st step (the most important and time-consuming) is to complete the ImmunoCDG Questionnaire. Find the links to the survey below: English - https://bit.ly/2QxRYNG Español - https://bit.ly/2C32VCV Português - https://bit.ly/2RxYg12 Italiano - https://bit.ly/2y1btr1 Français - https://bit.ly/2OO…	11	1	0	379	39	ND	ND	ND	ND	ND	ND	ND	ND	NA	NA	0	0	0	0	0	0	0	0
	09.11.2018	Prof Jaeken's question	* ImmunoCDGQI Deadline:15 November* ** Will you help us answer Prof Jaeken's question?🕵️‍♀️And many others too?🤔 ** Together we can DO IT!✊ Remember, the ImmunoCDG Questionnaire is for ALL CDG patients with ALL types of CDG! Only with your participation will we be able to create new insights and solutions! English - https://bit.ly/2QxRYNG Español - https://bit.ly/2C32VCV Português - https://bit.l…	14	2	0	420	44	ND	ND	ND	ND	ND	ND	ND	ND	NA	NA	1	0	0	0	0	0	0	1
Why should CDG Families participate in the ImmunoCDGQ?	11.11.2018	Christine Jardine	* Why should CDG Families participate in the ImmunoCDG Questionnaire?🤔* Thank you Christine for joining your and Ed's voice and expertise to this #CDGResearch project! If you still haven't joined, please do before NOVEMBER 15! We need YOU! Find the survey's links below: English - https://bit.ly/2QxRYNG Español - https://bit.ly/2C32VCV Português - https://bit.ly/2RxYg12 Italiano - https://bit.ly/2…	12	0	3	317	26	*Why should CDG Families participate in the ImmunoCDG Questionnaire?Thinking face*If U still haven't joined,pls do at https://bit.ly/2NlKPxC	5	2	0	* Why should CDG Families participate in the ImmunoCDG Questionnaire?🤔* We have now reached 115 participants. If you still haven't joined, please do before NOVEMBER 15! We need YOU! Find the survey's links below: English - https://bit.ly/2QxRYNG Español - https://bit.ly/2C32VCV Português - https://bit.ly/2RxYg12 Italiano - https://bit.ly/2y1btr1 Français - https://bit.ly/2OOv1bT However, we are h…	4	0	0	NA	NA	0	0	0	0	0	0	0	0
	13.11.2018	Prof Paula Videira	Why should CDG Families participate in the ImmunoCDG Questionnaire?🤔* Prof Paula Videira invites all CDG Families to integrate this study and become our research partners! Channel your experience & knowledge and help us advance #CDGResearch👨‍⚕️👩‍🔬 If you still haven't joined, please do before NOVEMBER 15! We still need YOU! Find the survey's links below: English - https://bit.ly/2QxRYNG Español -…	17	10	0	884	123	*Why should CDG Families participate in the ImmunoCDG Questionnaire?Thinking face* 2 days left to deadline, so there's still time!Join at https://bit.ly/2NlKPxC	5	2	0	* Why should CDG Families participate in the ImmunoCDG Questionnaire?🤔* Prof Paula Videira invites all CDG Families to integrate this study and become our research partners! Channel your experience & knowledge and help us advance #CDGResearch👨‍⚕️👩‍🔬 If you still haven't joined, please do before NOVEMBER 15! We still need YOU! Find the survey's links below: English - https://bit.ly/2QxRYNG Español…	1	0	0	NA	NA	0	0	0	0	0	0	0	0
	15.11.2018	Banner final deadline extension	* ImmunoCDGQ I FINAL Deadline Extension - 30th December * Here are our numbers so far: - In 44 days, we had 134 participants. Pretty amazing, right? (All Thanks to YOU) But then, WHY extend the deadline? In the meanwhile, we have been able to establish new partnerships: - MetabERRN (https://metab.ern-net.eu/) has endorsed the project; - Amazing volunteers have joined us and the survey in now goin…	11	0	0	250	11	ND	ND	ND	ND	ND	ND	ND	ND	NA	NA	0	0	0	0	0	0	0	0
	15.11.2018	New profile photo	The same text as above	6	0	0	0	13	ND	ND	ND	ND	ND	ND	ND	ND	NA	NA	0	0	0	0	0	0	0	0
	15.11.2018	134 respondents and deadline extension	ND	ND	ND	ND	ND	ND	*ImmunoCDGQ:44 days=134 participants *Clapping hands signMan scientistThank U #CDGCommunity!Green heartCan we now make it to 200 until December 30? Because, YES, the deadline has been extended. Please join at https://bit.ly/2NlKPxC	5	4	0	ND	ND	ND	ND	NA	NA	0	0	0	0	0	0	0	0
Short messages Email (only)	16.11.2018		NA	NA	NA	NA	NA	NA	NA	NA	NA	NA	NA	NA	NA	NA	NA	NA	1	1	1	1	1	1	1	1
	18.11.2018	Video final deadline extension	*ImmunoCDGQ I Will you help us get to 200 participants?* ** NEW DEADLINE: 30 December ** Take 15-30min of your time to share your experience and advance CDG Research. Find the survey's links below: English - https://bit.ly/2QxRYNG Español - https://bit.ly/2C32VCV Português - https://bit.ly/2RxYg12 Italiano - https://bit.ly/2y1btr1 Français - https://bit.ly/2OOv1bT For help or info, simply write t…	8	2	0	1127	73	ND	ND	ND	ND	ND	ND	ND	ND	15	1	0	0	0	0	0	0	0	0
	19.11.2018		NA	NA	NA	NA	NA	NA	NA	NA	NA	NA	NA	NA	NA	NA	NA	NA	0	0	0	1	0	0	1	0
Why should CDG Families participate in the ImmunoCDGQ?	20.11.2018	Maria Monticelli	* Why should CDG Families participate in the ImmunoCDG Questionnaire?🤔* Maria Monticelli defines #patientcentricity in a nutshell👌👩‍🔬👨‍👩‍👧‍👦 And, yes this is what the ImmunoCDGQ is all about - addressing what matters to CDG Families! Thank you Maria!💚 Please, join the project before December 30! We still need YOU! Find the survey's links below: English - https://bit.ly/2QxRYNG Español - https://b…	7	2	0	489	57	*Why should CDG Families participate in the ImmunoCDG Questionnaire?Thinking face*Please join before December 30 https://bit.ly/2NlKPxC	3	2	0	* Why should CDG Families participate in the ImmunoCDG Questionnaire?🤔* Maria Monticelli defines #patientcentricity in a nutshell👌👩‍🔬👨‍👩‍👧‍👦 And, yes this is what the ImmunoCDGQ is all about - addressing what matters to CDG Families! Please, join the project before December 30! We still need YOU! Find the survey's links below: English - https://bit.ly/2QxRYNG Español - https://bit.ly/2C32VCV Port…	3	0	0	NA	NA	1	0	0	0	0	1	1	1
	23.11.2018	Merell Liddle	* Why should CDG Families participate in the ImmunoCDG Questionnaire?🤔* It's all about the #Empowerment of CDG Families, right Merell? Your experience is your POWER, share it with us before December 30! We still need YOU! Survey's links: English - https://bit.ly/2QxRYNG Español - https://bit.ly/2C32VCV Português - https://bit.ly/2RxYg12 Italiano - https://bit.ly/2y1btr1 Français - https://bit.ly/…	14	1	0	315	40	*Why should CDG Families participate in the ImmunoCDG Questionnaire?Thinking face*Help us harvest the powerFlexed biceps!Join us until December 30th at https://bit.ly/2NlKPxC	3	2	0	* Why should CDG Families participate in the ImmunoCDG Questionnaire?🤔* It's all about the #Empowerment of CDG Families! Your experience is your POWER, share it with us before December 30! We still need YOU! Survey's links: English - https://bit.ly/2QxRYNG Español - https://bit.ly/2C32VCV Português - https://bit.ly/2RxYg12 Italiano - https://bit.ly/2y1btr1 Français - https://bit.ly/2OOv1bT For he…	3	0	0	NA	NA	1	0	0	0	0	0	1	1
Profile Photo	24.11.2018	Will you help us get to 200 participants	* ImmunoCDGQ I FINAL Deadline Extension - 30th December * In 53 days, 141 CDG Families shared their experience with us by filling out the ImmunoCDGQ. So, until DECEMBER 30TH, we have a new BIG, (we mean, HUGE) new goal: - Reach (at least) 200 participants! If you still haven't joined us, please do! Take 15-30min of your time to share your experience and advance CDG Research. Find the survey's lin…	7	0	0	0	10	ND	ND	ND	ND	ND	ND	ND	ND	NA	NA	0	0	0	0	0	0	0	0
Why should CDG Families participate in the ImmunoCDGQ?	26.11.2018	Andrew Edmonson	* Why should CDG Families participate in the ImmunoCDG Questionnaire?🤔* Capturing Families experiences may open new and unforseen avenues for CDG management and treatment. Thank you Dr Andrew Edmondson for you active support and endorsement! Thank you for helping us drive #patientcentric research! Please join the ImmunoCDGQ Before December 30! We still need YOU! Survey's links: English - https://…	8	9	0	527	120	*Why should CDG Families participate in the ImmunoCDG Questionnaire?Thinking face*Join us until December 30th at https://bit.ly/2NlKPxC	3	2	0	* Why should CDG Families participate in the ImmunoCDG Questionnaire?🤔* Capturing Families experiences may open new and unforseen avenues for CDG management and treatment. Thank you Dr Andrew Edmondson for you active support and endorsement! Thank you for helping us drive #patientcentric research! Please join the ImmunoCDGQ Before December 30! We still need YOU! Survey's links: English - https://…	1	0	0	NA	NA	0	0	0	0	0	0	0	0
	29.11.2018	CDG Avengers	* Why should CDG Families participate in the ImmunoCDG Questionnaire?🤔* Thank you for walking down this path with us, CDG Avengers (aka Amour Fund)!💚😉 There is still time (until December 30th) for YOU to join us too in this study that is for ALL CDG Patients/Families. Find the survey's links below: English - https://bit.ly/2QxRYNG Español - https://bit.ly/2C32VCV Português - https://bit.ly/2RxYg1…	10	0	0	177	12	*Why should CDG Families participate in the ImmunoCDG Questionnaire?Thinking face*by CDG AvengersWinking faceJoin this project till December 30 at https://bit.ly/2NlKPxC	6	3	0	* Why should CDG Families participate in the ImmunoCDG Questionnaire?🤔* Thank you for walking down this path with us, CDG Avengers!💚😉 There is still time (until December 30th) for other CDG Patients/Families to join us too in this study GLOBAL project. Find the survey's links below: English - https://bit.ly/2QxRYNG Español - https://bit.ly/2C32VCV Português - https://bit.ly/2RxYg12 Italiano - htt…	1	0	0	NA	NA	0	0	0	0	0	0	0	0
Launch of the arabic version of the ImmunoCDGQ	3.12.2018	Launch of the arabic version of the ImmunoCDGQ	* CALL 📞 TO ALL ARABIC-Speaking CDG Families* The ImmunoCDG Questionnaire is now available in ARABIC at https://www.surveymonkey.com/r/XQ5ZS79 👳‍♂️🧕 🥳 A huge, we mean a massive THANK YOU to Dr Ruqaiah Altassan for making this possible! Now, the survey is available in 6 languages. If you still haven't participated, please do. We still need YOU! Find the survey's links below: English - https://bit.…	9	3	0	489	43	*Telephone receiver2 ALL ARABIC-Speaking CDG Families*The ImmunoCDG Questionnaire is now available in ARABIC at https://surveymonkey.com/r/XQ5ZS79 Man wearing turbanWoman with headscarfPartying face	2	3	0	* CALL 📞 TO ALL ARABIC-Speaking CDG Families* The ImmunoCDG Questionnaire is now available in ARABIC at https://lnkd.in/grC-Azy 👳‍♂️🧕 A huge, we mean a massive THANK YOU to Dr Ruqaiah Altassan for making this possible! Now, the survey is available in 6 languages! If you still haven't participated, please do. We still need YOU! Find the survey's links below: English - https://bit.ly/2QxRYNG Españo…	3	0	0	NA	NA	1	1	1	0	0	1	0	1
Email only	04.12.2018		NA	NA	NA	NA	NA	NA	NA	NA	NA	NA	NA	NA	NA	NA	NA	NA	1	0	0	0	0	0	1	0
Why should CDG Families participate in the ImmunoCDGQ?	6.12.2018	Joana Peixinho	* Why should CDG Families participate in the ImmunoCDG Questionnaire? *🤔 Thank you Joana for contributing to CDG Knowledge! 💚The more Families that participate, the more reliable and robust knowledge will we create! Now, the survey is available in 6 languages. If you still haven't participated, please do. We still need YOU! Find the survey's links below: English - https://bit.ly/2QxRYNG Arabic - …	9	3	0	412	40	* Why should CDG Families participate in the ImmunoCDG Questionnaire? *Thinking faceHelp us build #CDGKnowledge! Join at http://researchcdg.com/immunocdgq.html	2	2	0	* Why should CDG Families participate in the ImmunoCDG Questionnaire? *🤔 Thank you to Joana and the other 163 Families who have already joined the ImmunoCDGQ for contributing to CDG Knowledge! 💚The more Families that participate, the more reliable and robust knowledge will we create! Now, the survey is available in 6 languages. If you still haven't participated, please do. Find the survey's links…	4	0	0	NA	NA	0	0	0	0	0	0	0	0
	10.12.2018	Facebook video	»ImmunoCDGQI20 Days left to get to 200 Participants« We are only 46 PARTICIPANTS away from breaking yet another glass ceiling and getting our ImmunoCDG Questionnaire sample to 200 CDG Patients! REMEMBER: . Deadline: 30 December ⏳ . Target Audience: ALL CDG Patients . Available in 6 languages: English - https://bit.ly/2QxRYNG Arabic - https://bit.ly/2SxZKr Español - https://bit.ly/2C32VCV Portuguê…	9	2	2	647	67	ND	ND	ND	ND	ND	ND	ND	ND	NA	NA	1	0	0	0	0	0	1	0
Christmas banner	18.12.2018	Christmas banner	> Merry and Sweet Christmas to and from the CDG Community! <-- This Christmas we are asking the CDG Community for 1 gift: Helping us reach 200 participants at the ImmunoCDG Questionnaire! We already have 170 participations, so there are only 30 to go! Will you help us? REMEMBER: . Deadline: 30 December ⏳ . Target Audience: ALL CDG Patients . Available in 6 languages: English - https://bit.ly/2QxR…	9	1	0	333	10	ND	ND	ND	ND	ND	ND	ND	ND	NA	NA	0	0	0	0	0	0	0	0
Why should CDG Families participate in the ImmunoCDGQ?	19.12.2018	Daniela Teixeira	* Why should CDG Families participate in the ImmunoCDG Questionnaire? *🤔 ImmunoCDGQ = Family/Patient empowerment Thank you Daniela for putting your knowledge and experience at the service of the entire CDG Community💚 Now, the survey is available in 6 languages. If you still haven't participated, please do before DECEMBER 30th. We still need YOU! Find the survey's links below: English - https://bi…	9	3	0	512	45	* Why should CDG Families participate in the ImmunoCDG Questionnaire?* We still need U before December 30. Participate at https://bit.ly/2NlKPxC	4	3	0	* Why should CDG Families participate in the ImmunoCDG Questionnaire? *🤔 ImmunoCDGQ = Family/Patient empowerment = Innovation Thank you to all who have put their knowledge and experience at the service of the entire CDG Community💚 Now, the survey is available in 6 languages. If you still haven't participated, please do before DECEMBER 30th. We still need YOU! Find the survey's links below: Englis…	3	0	0	NA	NA	0	0	0	0	0	0	0	0
Email only	21.12.2018		NA	NA	NA	NA	NA	NA	NA	NA	NA	NA	NA	NA	NA	NA	NA	NA	1	1		1	1	1	1
Email only	26.12.2018		NA	NA	NA	NA	NA	NA	NA	NA	NA	NA	NA	NA	NA	NA	NA	NA	1	0	0	0	0	0	1	0
Why should CDG Families participate in the ImmunoCDGQ?	27.12.2018	Brea McClain	* Why should ALL CDG Families participate in the ImmunoCDG Questionnaire? *🤔 Would you do like Brea (Thank you Brea!💚) and share your insight and experience as a CDG Parent/Patient/Caregiver? Every single CDG Family can participate! We have now reached 175 PARTICIPANTS, but are still 25 responses away from our goal. The survey is available in 6 languages. If you still haven't participated, please…	3	2	0	521	36	*Why should ALL CDG Families participate in the ImmunoCDG Questionnaire?*Thinking faceThere are ONLY 3 days left!Please join this project at https://bit.ly/2NlKPxC	3	2	0	* Why should ALL CDG Families participate in the ImmunoCDG Questionnaire? *🤔 Would you do like Brea and share your insight and experience as a CDG Parent/Patient/Caregiver? Every single CDG Family can participate! We have now reached 175 PARTICIPANTS, but we are still 25 responses away from our goal. The survey is available in 6 languages. If you still haven't participated, please do before DECEM…	1	0	0	NA	NA	0	0	0	0	0	0	0	0
Repost	29.12.2018	ImmunoCDGQ explannatory video	* ImmunoCDG Questionnaire: 20 responses away from 200 participants (and 2 days left for the survey to close) * 👉We still need YOU! 👈Make of 2018 the year you become a CDG Researcher - Share your experience in the Immunology and CDG Questionnaire. If this is the 1st time you are hearing about the project, please watch the video below. Any questions, simply write to rab.francisco@campus.fct.unl.pt …	9	2	0	696	49	ND	ND	ND	ND	ND	ND	ND	ND	306	10	0	0	0	0	0	0	0	0
	30.12.2018	Timelapse - final deadline extension	> 20th January 2019 I The NEW and FINAL deadline for ALL CDG Families to complete the ImmunoCGD Questionnaire --> YOU (and YOU and YOU,we mean EVERY CDG Family) can help US accelerate CDG Research! How?🤔 Just share your experience (and now you have more time!!) --> REMEMBER: . Deadline: 20 January 2019 ⏳ . Target Audience: ALL CDG Patients . Available in 6 languages: English - https://bit.ly/2QxR…	12	2	0	553	32	Help us accelerate Patient-centred #CDGResearch:New + Final ImmunoCDGQ deadline:20 January 2019!Join at https://bit.ly/2NlKPxC https://bit.ly/2LE71nz	4	3	1	> 20th January 2019 I The NEW and FINAL deadline for ALL CDG Families to complete the ImmunoCGD Questionnaire --> ALL CDG Families can help us accelerate CDG Research! How?🤔 By sharing theur experience! --> REMEMBER: . Deadline: 20 January 2019 ⏳ . Target Audience: ALL CDG Patients . Nº of participants (so far): 181 . Available in 6 languages: English - https://bit.ly/2QxRYNG Arabic - https://bit…	2	0	0	164	4	0	0	0	0	0	0	0	0
#ProtectCDG	02.01.2019	#ProtectCDG 1	#ProtectCDG: Will you help us make our 2019 wishes come true? -->The deadline of the ImmunoCDG Questionnaire has been extended until 20 January 2019⏰. ----> We still haven't reached 200 participants (we have 181, so far)😔But, we are sure that TOGETHER we will reach that milestone😊🙏 👉 If you are having trouble answering some questions, please do write to rab.francisco@campus.fct.unl.pt. We are her…	9	1	0	426	25	#ProtectCDG:Will u help us make our 2019 wishes come true?ImmunoCDGQ deadline has been extended to 20 January 2019Alarm clockParticipate at https://bit.ly/2NlKPxC	3	1	0	#ProtectCDG: Will you help us make our 2019 wishes come true? -->The deadline of the ImmunoCDG Questionnaire has been extended until 20 January 2019⏰. ----> We still haven't reached 200 participants (we have 181, so far)😔But, we are sure that TOGETHER we will reach that milestone😊🙏 👉 For help and additional info, please write to rab.francisco@campus.fct.unl.pt. 👉👉 This survey is for ALL CDG Famil…	4	0	0	NA	NA	0	0	0	0	0	0	0	0
	05.01.2019	#ProtectCDG 2	#ProtectCDG: Will you help us make our 2019 wishes come true? -->1 of our biggest wishes for 2019 is to EMPOWER CDG Families!The knowledge and experience Families have is so powerful, so valuable, so unique - EMBRACE it!🤝 😉 ✊We wish to invite you and motivate you ro participate in the ImmunoCDG Questionnaire until 20 January 2019⏰ 👉This survey is for ALL CDG Families, with patients of ALL AGES, C…	11	3	0	961	64	#ProtectCDG:Will U help us make our 2019 wishes come true?1 of our biggest wishes is 2 EMPOWER CDG Families!Participate in the ImmunoCDGQ till 20 January at https://bit.ly/2NlKPxC	4	3	0	#ProtectCDG: Will you help us make our 2019 wishes come true? -->1 of our biggest wishes for 2019 is to EMPOWER CDG Families!The knowledge and experience Families have is so powerful, so valuable, so unique - EMBRACE it!🤝 😉 ✊We wish to invite you and motivate ALL CDG Families to participate in the ImmunoCDG Questionnaire until 20 January 2019⏰ 👉This survey is for ALL CDG Families, with patients o…	3	0	0	NA	NA	0	0	0	0	0	0	0	0
	09.01.2019	#ProtectCDG 3	#ProtectCDG: Will you help us make our 2019 wishes come true? ☝️Increase our understanding of how the immune system works (or malfunctions) in CDG children and adults is one of our major goals for 2019! 🤝Will you help us achieve it?🤝 Please participate in the ImmunoCDG Questionnaire until 20 January 2019⏰ 👉This survey is for ALL CDG Families, with patients of ALL AGES, CDG TYPES, WITH and WITHOUT…	10	1	0	359	86	#ProtectCDG:2 Increase understanding of how the immune system works in CDG is a major 2019 goal!ALL CDG Families-Please,participate in the ImmunoCDGQ before 20 January at https://bit.ly/2NlKPxC	6	4	1	#ProtectCDG: Will you help us make our 2019 wishes come true? ☝️Increase our understanding of how the immune system works (or malfunctions) in CDG children and adults is one of our major goals for 2019! 🤝Will you help us achieve it? ALL CDG Families can help🤝 Please participate in the ImmunoCDG Questionnaire until 20 January 2019⏰ 👉This survey is for ALL CDG Families, with patients of ALL AGES, C…	5	0	0	NA	NA	0	0	0	0	0	0	0	0
	13.01.2019	#ProtectCDG 4	#ProtectCDG: Will you help us make our 2019 wishes come true? ☝️ CDG Families are EXPERTS by Experience! And, we want to create our research projects based on YOUR experience, YOUR needs, YOUR priorities. 🤝How can you help us achieve this?🤝 Please participate in the ImmunoCDG Questionnaire until 20 January 2019⏰ 👉This survey is for ALL CDG Families, with patients of ALL AGES, CDG TYPES, WITH and …	6	1	0	286	24	#ProtectCDG:CDG Families r EXPERTS by Experience!ALL CDG Families-Please,participate in the ImmunoCDGQ before 20 January at https://bit.ly/2NlKPxC	5	3	0	#ProtectCDG: Will you help us make our 2019 wishes come true? ☝️ CDG Families are EXPERTS by Experience! And, we want to create our research projects based on THEIR experience, THEIR needs, THEIR priorities. 🤝How can ALL CDG Families help us achieve this?🤝 By participating in the ImmunoCDG Questionnaire until 20 January 2019⏰ 👉This survey is for ALL CDG Families, with patients of ALL AGES, CDG TY…	2	0	0	NA	NA	0	0	0	1	0	0	1	0
	16.01.2019	#ProtectCDG 5	#ProtectCDG: Will you help us make our 2019 wishes come true? ☝️Accelerating CDG Research and improve the quality of life of CDG Families is a huge goal for 2019! 🤝Did you know that if Families & Professionals join forces we can do it faster & better?🤝 Please participate in the ImmunoCDG Questionnaire until 20 January 2019⏰ 👉This survey is for ALL CDG Families, with patients of ALL AGES, CDG TYPE…	10	3	1	486	62	#ProtectCDG:Woman scientist+Family (woman, woman, girl, boy)=Accelerate Research! Please,participate in the ImmunoCDGQ before 20 January at https://bit.ly/2NlKPxC	4	4	0	#ProtectCDG: Will you help us make our 2019 wishes come true? ☝️Accelerating CDG Research and improve the quality of life of CDG Families is a huge goal for 2019! 🤝Did you know that if Families & Professionals join forces we can do it faster & better?🤝 Please participate in the ImmunoCDG Questionnaire until 20 January 2019⏰ 👉This survey is for ALL CDG Families, with patients of ALL AGES, CDG TYPE…	5	0	0	NA	NA	0	0	0	1	0	0	1	0
	19.01.2019	#ProtectCDG 6	☝️Improving the standards if care and, consequently, the quality of life of CDG Children & Adults is a a central aim for 2019! #ProtectCDG: Will you help us make our 2019 wishes come true? 🤝Did you know that participating in the ImmunoCDG Questionnaire is a way to contribute to this aim?🤝 All CDG Families can do it! Share your experience until 20 January 2019 (TOMORROW)⏰ --> REMEMBER: . Available…	15	3	0	401	88	#ProtectCDG:The ImmunoCDGQ 4 ALL CDG Families ends tomorrow (20 January).We still need YOU!Please,join at https://bit.ly/2NlKPxC	4	3	0	☝️Improving the standards if care and, consequently, the quality of life of CDG Children & Adults is a a central aim for 2019! #ProtectCDG: Will you help us make our 2019 wishes come true? 🤝Did you know that participating in the ImmunoCDG Questionnaire is a way to contribute to this aim?🤝 All CDG Families can do it! Share your experience until 20 January 2019 (TOMORROW)⏰ --> REMEMBER: . Available…	2	0	0	NA	NA	0	0	0	0	0	0	0	0
	20.01.2019	Video facebook	☝️ The Deadline for ALL CDG Families to help and guide us in our research is TODAY (20 January)⏰ 🤝There are still many, many hous left for YOU to join. It is not too late! If you are having difficulties or would still like to join this research study, just drop us an email to rab.francisco@campus.fct.unl.pt. --> REMEMBER: . Available in 6 languages: English - https://bit.ly/2QxRYNG Arabic - https…	4	3	0	391	34	ND	ND	ND	ND	ND	ND	ND	ND	NA	NA	0	0	0	0	0	0	0	0
Email only	21.01.2019		NA	NA	NA	NA	NA	NA	NA	NA	NA	NA	NA	NA	NA	NA	NA	NA	0	0	0	1	0	0	1	0
	12.02.2019	Thank you post	ImmunoCDGQ I We reached 209 PARTICIPANTS!🤝🙌 Thank you!🙏 Thank you so much to ALL who took the TIME to share their experience and knowledge!💚 #PatientCentricity #PatientEmpowerment #Research #CDGImmunology We are now analysing the data and will share the results with you😉	12	2	0	613	71	ImmunoCDGQIWe reached 209 PARTICIPANTS!HandshakeRaising handsThank U so much 2 all of those who participated + helped this project become a success!	6	2	0	ND	ND	ND	ND	NA	NA	1	1	1	1	1	1	1	1
SUB-TOTAL	55 Days	54 posts		520	118	13	22721	2401		141	97	2		84	4	0	594	16	18	10	8	12	7	12	15	8
Result communication campaigns
	08.10.2019	Video - preliminary results	* 4th World Conference on CDG * Are you among the 210 AMAZING CDG families who participated in the ImmunoCDG Questionnaire? This video shares some prelimary results from our study! 👇 Thank you for being such amazing research partners👨‍⚕️👩‍🔬💚 👉What do you think of our new way of presenting research projects? 😉 For more exciting and helpful information, go to http://bit.ly/2lKZ0Vc #StandTogether4CD…	17	5	4	900	130	With & About an Amazing Community #CDGCommunityRed exclamation mark symbolWhite exclamation mark ornament #ImmunoCDGQ #CDGResearch Thank youGreen heart	2	0	0	ND	ND	ND	ND			0	0	0	0	0	0	0	0
	09.11.2019	Video - presentation at the rare disease conference	*1️⃣st Portuguese Rare Disease Congress* We had 3️⃣works selected for poster presentation👩‍🏫 ‼️ Video in Portuguese‼️ AND....(🥁ruffles) the third work selected was the Immunology and CDG questionnaire (ImmunoCDGQ). Thank you for the opportunity of presenting our work and raising #CDGAwareness among the medical community! #RareDisease #StandTogether4CDG #CDGResearch #CDGAware #CDGCommunity	10	0	0	537	18	ND	ND	ND	ND	ND	ND	ND	ND	13	0	0	0	0	0	0	0	0	0
	28.01.2020	Rare Revolution magazine article	Don't miss out on this interview to our awesome Researcher Rita Francisco about SINDROME CDG and our work! Thanks Rare Revolution Magazine for the opportunity to raise awareness about #CDG! 💚	7	22	0	272	22	ND	ND	ND	ND	ND	ND	ND	ND	138	6	0	0	0	0	0	0	0	0
	24.07.2020	Video Facebook	Dear #CDGCommunity, We have great news - Our most recent paper "New insights into immunological involvement in Congenital Disorders of Glycosylation (CDG) from a people-centric approach " is out! This was a project led by CDG & Allies -PPAIN and made possible by the World #CDGCommunity If you'd like a copy, you can: 1) Send an email to sindromecdg@gmail.com or; 2) Go to https://bit.ly/PaperImmuno…	11	3	0	917	178	ND	ND	ND	ND	Dear #CDGCommunity, We have great news - Our most recent paper "New insights into immunological involvement in Congenital Disorders of Glycosylation (CDG) from a people-centric approach " is out! This was a project led by CDG & Allies -PPAIN and made possible by the World #CDGCommunity If you'd like a copy, you can: 1) Send an email to sindromecdg@gmail.com or; 2) Go to https://lnkd.in/dhZ4vup We…	3	0	0	5	0	0	0	0	0	0	0	0	0
	11.08.2020	Video abstract	👩‍🔬CDG research (simply & visually) explained👨‍👩‍👧‍👦: Because a video is worth a thousand pictures🎞️#VideoAbstract #PatientCentricResearch #CDGResearch Find the full paper at ://bit.ly/PaperImmunoCDG https://www.youtube.com/watch?v=Ixa44zdodgg Thank You Cirenia - Sketchnotes, Science and Stuff.!💚 A project led by CDG & Allies-PPAIN and made possible by the worlwide #CDGCommunity	8	1	0	244	15	Woman scientistCDG research (simply & visually) explainedFamily (man, woman, girl, boy): Because a video is worth a thousand picturesFilm frames#VideoAbstract #PatientCentricResearch #CDGResearcg https://youtube.com/watch?v=Ixa44zdodgg Thank U @CireniaSketches !Green heart	7	4	1	New Insights into Immunological Involvement in Congenital Disorders of Glycosylation (CDG) from a people approach is the most recent sicentific paper which results from the united efforts of the international CDG Community. The project was led by the international CDG research network - CDG & Allies - Professionals and Patient Associations International Network (CDG&aAllies-PPAIN). It entailed an…	3	0	0	192	11	0	0	0	0	0	0	0	0
SUB-TOTAL	5 Days	5 posts		53	31	4	2870	363		9	4	1		6	0	0	348	17	0	0	0	0	0	0	0	0
TOTAL				1383	409	30	60656	6579		415	282	5		214	8	0	2148	69	42	22	18	24	16	26	34	22
