# Supplementary material for: The road to successful people-centric research in rare diseases: the web-based case study of the Immunology and Congenital Disorders of Glycosylation questionnaire (ImmunoCDGQ)
Source: Orphanet J Rare Dis. 2022 Mar 24;17:134. doi: 10.1186/s13023-022-02286-w (PMC8944152; doi:10.1186/s13023-022-02286-w)
Supplement: Supplementary file 3 — Additional file 3: Characterization of the papers included in the literature revision. Specific data parameters were extracted from the papers included in the comparative literature revision included in this study. [file 13023_2022_2286_MOESM3_ESM.xlsx]

## Sheet: Literature data extraction
Rare disease (Orpha code)	Questionnaire tools used	Goal/intended outcome	Languages	Countries	Questionnaire platform	Target audience	Ethical approval	Patient involvement (0= No; 1= Yes; NA - Not available/clear)				Engagement strategy (recruitment and dissemination)						Author and year	Notes
								Idea/ inception	Development/ implementation	Revision /Piloting	Recruitment/ dissemination	Promotors	Web-based ptaforms/and other used tools	Materials developed and dissemination strategy	Recruitment period (duration)	Nº of recruited participants (and included)	Result dissemination
Clinical/medical
Hereditary spastic paraplegia (HSP, ORPHA:685)	Author-built (demographic, clinical and functional characteristics)	To pinpoint clinical features predictive of or influencing increased fall risk and/or reduced walking capacity	Dutch	Netherlands	NA	HSP patients (> 18 years-old)	Yes	NA	1	1	1	Patient association-led (“Spierziekten Nederland”)*	“Spierziekten Nederland” emailing list	E-mail with information about the web-based survey. Also, HSP patients from the Radboud university medical center in Nijmegen were sent a letter with information about the survey	NA	109 (66 % inclusion rate -109 out of 166 )	NA	van Lith et al 2020	NA
Achalasia (ORPHA:930*)	Author-built (demographics, ethnicity, family history, age when symptoms first presented, age when diagnosis was confirmed, diagnostic modalities and treatment)	To identify achalasia presenting symptoms in a global and diverse patient population	English	US, Canada, UK, Australia, Columbia, Germany, Israel, New Zealand, and the Philippines	Medical College of Georgia web server	Achalasia patients	Yes	1	NA	NA	1	Researcher-led [supported by the online patient community - Achalasia Support Group (ASG)]	E-mail (via the ASG)	NA	1 month (March 2003)	83 (94% inclusion rate - 83 out of 88)	NA	Bedgood et al 2007	* The ORPHA number corresponds to the idiopathic or primary achalasia.
Hypoplastic left heart syndrome (HLHS, ORPHA:2248)	Author-built (regarding patient demographics, medical and surgical history, symptoms, associated illnesses, home environment, treatment history, and current medical therapy with specific questions regarding symptoms and treatments related to protein losing enteropathy - PLE - and plastic bronchitis - PB)	To characterize the medical history, disease progression, and treatment of patients with HLHS presenting or not with Fontan-associated PLE and PB	NA (probably only English)	US,Australia, Canada,UK, Netherlands, Germany, New Zealand, Ireland, Belgium, Brazil, Croatia, Finland, France, Lithuania, South Africa, Spain, Switzerland, the United Arab Emirates, Venezuela, and Zimbabwe	Qualtrics survey software	HLHS patients or parents of patients with who had a Fontan procedure (> 15 years-old)	Yes	0	0	1	1	Researcher-led (supported by patient-ran social media communities)	Facebook, Twitter, patient online communities, Google ads, blog and web-based portal from the University of Michigan Congenital Heart Center’s home page	A study-specific Facebook page and e-email address were created. Serial Facebook postings encouraging participation and providing study reports were created. Participants could clarify doubts with the study team and received a thank you e-mail upon questionnaire completion. Various Google Ads were also launched.	12 months	671 (78% inclusion rate - 671 out of 855) including 76 with PLE, 46 with PB, and 7 with both PLE and PB	Participants were offered a summary of the findings at study conclusion as compensation for participating	Schumacher et al 2015	NA
Dermatofibrosarcoma protuberans (DFS, ORPHA:31112)	Author-built ( risk of recurrence and metastasis, surgical outcomes, sources of diagnostic delay, symptoms of recurrence, number of recurrences, scar size, and number of clinicians seen before biopsy)	To determine DFSP diagnostic delay, risk of recurrence, and presentation	English	US,UK, Canada, Australia, India, Italy, Germany, among other countries	Lime Survey	DFSP patients (> 18 years-old) or lay caregivers	Yes	1	1	1	1	Patient-led (patient advisory board advertised the survey)	Facebook (3 DFSP groups) and e-mail contacts of the nonprofit organization database	Daily posts on the 3 DFSP Facebook groups were carried out by the patient advicsoty board. Private Facebook and Messenger survey reminders were sent. Nonprofit organization emailed advertisements to patients in their DFSP database.	3 weeks (October to November 2015)	214	NA	David et al 2019	NA
Pitt-Hopkins syndrome (PTHS, ORPHA:2896)	Author-built (demographics, diagnosis, breathing patterns, appearance,growth, development, sensory organs, other diseases and admittance in hospital, and any additional studies)	To do a long-term follow-up study into the natural history of PTHS based on an implemented collaborative waihonapedia system involving clinicians, social scientists, and patient associations	English and Dutch	US, the Netherlands, and the UK . The authors mention patients from 16 other unspecified countries	Team-developed platform	PTHS lay caregivers/ parents	Yes	1	1	1	1	Patient association-led (Dutch and international Pitt-Hopkins Support Groups)	Patient associations' digital channels (e.g. sites, social media, newsletters)	Patient associations advertised the study on social media and among their membership. Once families agreed to participate written study information and personal invitation were sent to by the research group. No further details are given about the materials developed by the patient association to disseminate the study	2 years (July 2013 to July 2015)	101	NA	Winter et al 2016	NA
Choroideremia (CHM, ORPHA:180)	Author-built (demographics, current visual function, history of other ocular disease, eye and non-ocular surgery history, other systemic manifestatios, treatment and medication use)	To examine the prevalence of clinical manifestations (systemic and ocular disease), health status and disease modifiers of among CHM patients and carriers	English and French	UK, US and Canada	QuestionPro software	CHM males, female carriers and unaffected brothers	Yes	0	1	NA	1	Researcher -led (supported by the Foundations Fighting Blindness and the Choroideremia Research Foundations )	Foundations Fighting Blindness and the Choroideremia Research Foundations websites	Postings on websites and personal contacts	14 months (September 2009 to November 2010)	190 (74 % inclusion rate - 190 out of 256 )	NA	Zhou et al 2013	NA
X-Linked Ichthyosis (XLI, ORPHA:281210)	Mixed-built [author-built sections on demographics, diagnosis, sensory acuity,general personality type, combined with the Adult ADHD Self-Report Scale version 1.1, the Barrett Impulsiveness Scale-11 version of the Autism Quotient, the Kessler Psychological Distress Scale, Disruptive Behaviour Disorder Rating Scale]	To document and characterize behavioural issues of children and adults with XLI in comparison to normative male samples	NA (probably only English)	UK, US, Canada, and other unspecified European countries	Qualtrics software	XLI adult males (>18 years-old), non-affected adult males, or XLI parents and non-affected boys	Yes	NA	NA	NA	1	Researcher-led (supported by patient associations' web platforms)	Facebook, Twitter and websites of ichthyosis patient associations	The study and the survey hyperlink were advertised through websites, and social media channels of ichthyosis patient associations. Dermatology departments also aided in the study dissemination	5 and a half months ( December 2015 to June 2016	58 XLI adult males and 24 XLI boys (parent-reported data)	NA	Chatterjee et al 2016	NA
Ideopathic Transverse Myelitis (TM, ORPHA:139423)	Author-built ( initial symptoms, diagnosis journey, treatment and outcomes)	To determine TM presenting symptoms, the time and course of diagnosis and resulting treatment outcomes	NA	NA	NA	TM patients and/or their lay caregivers. Only TM patients >1 year-old were included	NA	1	1	NA	1	Patient association-led (The Transverse Myelitis Association)	The Transverse Myelitis Association social media channels	NA	NA	474 ( with 66 %inclusion rate - 474 out of 714)	NA	Greenberg et al 2019	NA
Propionic Acidemia (PA, ORPHA:35)	Author-built (diagnosis, treatment, complications, and developmental status)	To gather information on PA diagnosis, treatment, complications, and developmental status	English and Spanish	US, Canada, Latin America and Europe	NA	PA patients and family members	Yes	NA	1	NA	1	Patient asssociation-led [Propionic Acidemia Foundation (PAF)]	PAF e-mailing list and website	E-mail and website advertisements. Additionally, mass mailings were done	NA	58	NA	Pena and Burton 2012	NA
Multiple hereditary exostoses (ORPHA:321)	Author-built (demographics, surgical history, malignant degeneration experiences)	To describe the demographics of multiple hereditary exostoses patient, their surgical history and the prevalence of malignant degeneration in a global and diverse cohort	English	Costa Rica, Israel, Portugal, Italy, Mexico, Sweden, Belgium, Germany, Guatemala, Indonesia, Jordan, Malta, Peru, Poland, Serbia, Algeria, Argentina, Bulgaria, Colombia , Finland , Haiti, India, Ireland, Japan, Netherlands, Panama, Puerto Rico, Romania, Russia, Singapore, South Africa, and South Korea	SurveyMonkey	Multiple hereditary exostoses patients and family members/ lay caregivers	Yes	NA	NA	NA	1	Researcher-led (supported by administrators of social media groups ‘‘The Bumpy Bone Club’’, www.mheandme.com, and several Facebook and Twitter pages dedicated to multiple hereditary exostoses education and online support)	E-mail, social media sites (Facebook and Twitter) and online support groups	Prior to the posting of the survey link on social media, postings with announcements about the study as well as follow-up post reminders were done. Also, the survey was distributed by e-mail	3 months in 2013	757 (95 % inclusion rate - 757 out of 793)	NA	Czajka and DiCaprio 2015	NA
Mucopolysaccharidosis type IV B (MPS IV B) or Morquio B (MBD, ORPHA:309310)	Author-built (demographics, patient health, quality of life, access to healthcare, diagnostic history, lifestyle and willingness to volunteer in future clinical trials)	To describe and characterize the clinical spectrum of MBD	English, Dutch, French, German, Italian, Macedonian, Polish, Portuguese and Spanish	US and Canada, Austria, Germany, Belgium, Italy, Ireland, Macedonia, Netherlands, Poland, Portugal, Spain, and UK	REDCap	MBD patients with bone disease	Yes	0	0	NA	1	Researcher-led (supported by patient associations, among which are www.MorquioB.com and National Organization for Rare Diseases or NORD)	Patient associations websites and closed Facebook groups	Social media and website postings. Also, detailed information on the study, including aim of the study, type of data provided and data storage were provided in the informed consent form which was mandatory to complete to gain access to the survey.	12 months (March 2016 to May 2017)	30	NA	Bleier et al 2018	NA
Autoimmune hepatitis (AIH, ORPHA:2137)	Mixed-built (adapted from the Mayo Clinic Medical Questionnaire for Chronic Cholestatic Liver Diseases)	To investigate the frequency of extrahepatic autoimmune diseases among AIH patients, healthy controls as well as their among first-degree relatives	NA (Probably only English)	US (controls had to be US-residents)	NA	AIH patients and healthy controls ( ≥18 years-old)	Yes	NA	0	NA	1	Research-led (supported by patient and patient association-led social media platforms)	Facebook (Autoimmune Hepatitis Research Network - private group and Autoimmune Hepatitis Association public Facebook page) and Twitter (@craiglammertIU: 218 and and @AIH_Association)	Monthly electronic study announcements, Facebook advertisements and Twitter monthly research invitations. Advertisements included disease background information, inclusion and exclusion information, and a direct survey link. Controls were recruited through Amazon’s Mechanical Turk (MTurk), a crowdsourcing website, where weekly postings were made.	6 months (June 2015 toJanuary 2016)	1468 (306 AIH patient with 94 % inclusion rate - 306 out of 327- and 1162 controls with 66 % inclusion rate -1162 out of 1754)	NA	Fogel et al 2018	NA
Parry–Romberg syndrome (PRS, ORPHA:1214)	Mixed-built (including the Hospital Anxiety and Depression scale and disease features such as frequency of complicating symptoms, investigations, and treatment)	To characteruze PRS the prevalence of signs and symptoms	English	24 countries in total and including US, Australia, UK, and Canada	The survey was directly designed onto the study website (www.martis.freeserve.co.uk/Parry/)	PRS patients	NA	NA	NA	NA	1	Community-led	Website - US-based “Romberg’s Connection” (http://www. geocities.com/rombergs/)	The study was directly promoted on “Romberg’s Connection” website and through the mailing lists of its members	12 months	205 patients (96 % inclusion rate - 205 out of 214)	NA	Stone 2003	NA
Neurofibromatosis Type 1 ( NF1, ORPHA:636)	Author-built (demographics, doctor information, birth, family and clinical history, pregnancy related questions, willingness to participate in future research studies and to provide biospecimens)	To characterize the set-up and development of an online patient-fed NF1 registry development, the online NF1 Patient Registry Initiative (NPRI)	English	Argentina, Australia, Bosnia, Cameroon, Canada, France, Ghana, India, Israel, Jamaica, Malaysia, Philippines, Scotland, Serbia, Spain, Switzerland, Tunisia, UK and US	Author-built platform (https://nf1registry.wustl.edu/)	NF1 children and adults	Yes	NA	NA	NA	1	Researcher-led (supported by patient associations)	Washington University NF Center and Facebook websites, clinicaltrials.gov and Google advertising. gov website and NF1 and rare disease association websites. Googole advertising and e-mailing	Information about this study was provided to participants through several platforms and formats, including website, and Facebook postings as well as e-mails. Prior to registering, participants were given instructions, information about data protection and the contact of the principal investigator of the registry, among other. Additionally, informational cards were distributed to several clinics i…	12 months (May 2011 to May 2012	262 (85 % completion rate - 262 out of 308)	NA	Johnson et al 2013	NA
Peripartum cardiomyopathy (PPCM, ORPHA:563)	Author-built (demographics, medical history, and clinical course)	To identify clinical characteristics predictive of systolic function recovery through the creation of a prospective, online patient-fed registry	NA (Probably only English)	NA (Probably only US)	SurveyMonkey	PPCM patients	Yes	1	NA	NA	1	Community-led (supported by a collaborative approach between The New York Peripartum Cardiomyopathy StudyGroup and the PPCM education and support website, www.AMothersHeart.org - AMH)	www.AMothersHeart.org (AMH) - PPCM education and support website, Google AdWords and e-mailing	Detailed study description was divulged on the AMH website. Additionally, posting and study information was featured using Google AdWords. E-mail follow-up reminders and phone calls were made	19 months (October 2005 to May 2007)	55	NA	Safirstein et al 2012	NA
Osteosarcoma (OS,ORPHA:668) and Ewing’s sarcoma (ES,ORPHA:319)	Mixed- built (author-built sections on demographics, clinical history, and treatment - including psychological support - combined with self-assessment distress measurement tools- QSC-R10)	To assess psychosocial distress in OS and ES patients	NA	NA	NA	OS and ES patients	NA	NA	NA	NA	1	Researcher-led (supported by “Osteosarcoma–Survivors, Family, and Friends” and the "Ewing’s Sarcoma Survivors” online patient groups )	Facebook	Facebook posts with the link to the questionnaire and detailed study information, including participant instructions	2 months (December 2014 to January 2015)	28 patients with OS (n=14) and ES (n=14)	NA	Pohlig et al 2017	NA
Health-related quality of life (HRQoL)
Familial chylomicronemia syndrome (FCS, ORPHA:444490)	Mixed-built [using Short-Form 36 Health Survey (SF-36), the Pancreatitis Quality of Life Instrument, and author-built sections on demographics, diagnosis, FCS related perceptions, symptoms, comorbidities, management, impact on personal, social and professional life, as well as on mental and physical health, diet and finances]	To characterize FCS disease burden by capturing data about the experience of living with FCS under the scope of the Investigation of Findings and Observations Captured in Burden of Illness Survey in an international study	English, Spanish, French, Dutch, and Italian	Australia, Canada, Germany, India, Netherlands, Portugal, Spain, Sweden, UK, and US	NA	FCS patients (> 18 years-old)	Yes	NA	1	1	NA	Researcher/clinicians-led (supported by patient associations)	Website (www.FCSinfocus.com ), social media networks (Facebook), flyers, and word of mouth	Online postings in patient associations' social media channels, such as Facebook. A study specific website was created. Also, flyers were distributed by clinicians	8 months (June 2016 to February 2017)	166 (28 %completion rate - 166 out of 600)	NA	Davidson et al 2018	NA
		To perform an interim and preliminary study to evaluate FCS disease burden by capturing data about the experience of living with FCS under the scope of the Investigation of Findings and Observations Captured in Burden of Illness Survey	English	US											5 months (June 2016 to November 2016)	60 (90 % completion rate - 60 out of 67)		Davidson et al 2017	NA
Osteogenesis imperfecta (OI, ORPHA:666)	Mixed-built [9 Health-related quality of life Patient-Reported Outcome Measurement Information System® (PROMIS®) instruments focused on Anxiety, Depression, Fatigue, Pain Behavior, Pain Interference, Physical Function, Physical Function with Mobility, Sleep Disturbance, and Satisfaction with Participation in Social Roles. Differential tools were used according to age ranges, 2 to 4 years-old, 5 t…	To evaluate the uselfuness and validaty of PROMIS to capture the health status and health-related quality of life of OI patients with several ages being recruited through a registry	English	US	REDCap	OI adult patients (> 18 years-old)and parents (proxy)reporting for patients < 18 years-old	Yes	1	1	1	1	Community-led (including the Brittle Bone Disorder and the Osteogenesis Imperfecta Foundation -OIF)	Websites (including the OIF website),e-mail, social media channels and newsletters	E-mail invitations and reminders e-mails, social media posts and website announcements. These resources provided information about the project and promoted participation.	8 months (June 2016 to January 2017)	290 (although the nº of participants varied depending on the questionnaire)	NA	Tosi et al 2019	NA
Spina Bifida (SB, ORPHA:823); Fragile X syndrome (FXS, ORPHA:908); Muscular dystrophy (MD, ORPHA:98473)	Mixed-built [through combination of the American Community Survey, the National Longitudinal Transition Study-2, and the RAND-36 Measure of Health-Related Quality of Life as basis]	To evaluate quality of life and its association with the transition experience of adolescents and young adults	NA (but probably only English)	US	NA	FXS, SB, or MD patients between 15–24 years	NA	NA	0	NA	1	Researcher-led (supported and potentiated by patient associations)	Social media networks and several patient associations and other organizations' newsletters and websites	Posts announcing and epxlaining the study and promoting participation were shared on various web-based platforms.	3 years [from 2012 to publication date (2015)]	174	NA	Deroche et al 2015	NA
Ligh chain (AL) Amyloidosis (ORPHA:85443)	Mixed- built [author-built sections on demographics, disease, and treatment, in addition to the SF-36v2 and the patient Global Impression–Severity scale]	To evaluate AL amyloidosis disease burden by measuring health-related quality of life integrated into the AL Amyloidosis Patient Health-Related Quality of Life Study (ClinicalTrials.gov; NCT02574676)	NA (Probably only English)	US	NA	Adult AL patients (≥18 years-old)	Yes	NA	NA	NA	1	Researcher-led (supported by patient associations)	Patient association websites, social media outlets and membership e-mailing lists.	Web-based platform postings and e-mails. These messages included screening questions, informed consent and the hyperlink to the questionnaire	3 months (October to December 2015)	341	NA	Bayliss et al 2017	NA
Health-related information needs
22q11.2 deletion syndrome (ORPHA:567)	Author-built (clinical manifestations and associated information sources)	To examine the knowledge and levels of awareness of parents of a child with 22q11.2DS regarding disease clinical manifestations	NA (Probably only in English)	UK and Ireland	Bristol Online System	Parents of a 22q11.2DS child	NA	NA	NA	NA	1	Researcher-led (supported by patient associations)	Website of two UK-based 22q11.2DS patient associations	Advertisements were made on patient associations websites. Also, a paper-based version of the questionnaire was distributed to parents at the annual conference of a patient association in 2010.	NA	54	NA	van den Bree et al 2013	NA
ANCA-associated vasculitis (ORPHA:156152)	Author-built [though adapation of the Toronto Informational Needs Questionnaire and inclusion of the subscales of the Thorpe in the Vasculitis Self-Management Scale, such as medication, health services, infection, diet and exercise, symptom monitoring, reporting and adjusting activities]	To use ANCA as a model for a rare disease informational needs study using the Vasculitis Informational Needs Questionnaire	English	US	NA	ANCA-associated vasculitis patients	Yes	NA	1	1	1	Community-led [The Vasculitis Clinical Research Consortium (VCRC) is a group of academic medical centers, patient associations, and clinical research resources dedicated to vasculitis clinical research]	VCRC e-mailing list and website	E-mail invitation and reminders	6 weeks	273	NA	Mooney et al 2014	NA
Mixed (clinical and/or HRQoL and/or health-related information needs)
Spontaneous coronary artery dissection (SCAD, ORPHA:458718)	Mixed-built [Patient Health Questionnaire, General Anxiety Disorder scale, Mayo Clinic Women’s Heart Clinic Cardiovascular Risk Assessment, combined with an author-built SCAD questionnaire]	Pilot-study aimed at testing the feasibility of creating a virtual patient-fed multicenter SCAD medical registry	NA (probably only English)	US, Canada, England and New Zealand	NA	SCAD patients	Yes	1	0	NA	1	Patient-led (a single patient initiated the contact with the clinicians)	Online patient community - Inspire (http://www.inspire.com)	Inspire online community posting advertising the study	1 week	12	NA	Tweet et al 2011	* 18 women had requested study information and enrollment documents, demonstrating group members’ eagerness to advance the study of their condition.
Neuroendocrine cancer of the cervix (ORPHA:213777)	Mixed- built [clinical/epidemiologic data author built section in combination with Concerns About Recurrence Scale (CARS), the Lerman Cancer Worry Scale (LCWS), the Functional Assessment of Cancer Therapy—Cervix (FACT-Cx), and the Patient-Reported Outcomes Measurement Information System (PROMIS) on sexual functioning]	To conduct an epidemiologic and QoL study in neuroendocrine cancer of the cervix	English	US, Canada, UK, Australia, Columbia, Germany, Israel, New Zealand, and the Philippines	NA	Small or large cell neuroendocrine cancer of the cervix patients	Yes	0	NA	NA	1	Researcher-led (supported by a closed patient Facebook group https://www.facebook.com/groups/scccsisters/ )	Facebook	Several posts and brief description of the inclusion criteria and survey goals were posted on a closed Facebook group. Facebook group members could ask investigators questions on the news feed of the group	1 month (July to August 2012)	57	NA	Zaid et al 2014	NA
Inherited ichthyoses (II, ORPHA:183435)	Mixed-built [questionnaire exploring ichthyosis clinical characteristics (including VAS for erythema and scaling)]	To estimate the prevalence of II, their associated clinical presentations and impact on QOL	NA (probably only French)	France	NA	II patients and lay caregivers	Yes	NA	NA	NA	1	Researcher-led (supported by a patient association - AIF -, an online Facebook-based patient community - “L’ichtyose qu’est-ce que c’est? - and reference centres)	Facebook group and e-mail	Patients were recruited using 3 channels: 1) rare skin diseases reference/competence centres (not considered); 2) French ichthyosis patient association members and; 3) members of a Facebook social network. Patients recruited through methods 2 and 3 also received e-mail invitations	6 weeks (June to July 2011)	17 participants using methods 2 and 3 (total 119)	NA	Dreyfus et al 2014	NA
	Tools used to assess severity: Congenital Ichthyoses Severity Index; Tools used to evaluate quality of life: DLQI, the Infant’s Dermatology Quality of Life Index, and the Children’s Dermatology Life Quality Index; Tools used to determine resource utilization time spent daily treating CI symptoms and number of ichthyosis-related dermatology visits per year	To evaluate II clinical severity, QoL, and their correlation with health resource utilization.	NA (probably only English)	NA	NA	II patients	Yes	NA	NA	NA	1	Researcher-led [supported by the Foundation for Ichthyosis and Related Skin Types (FIRST)]	FIRST website	NA	5 months (September 2008 to February 2009)	231 (98% inclusion rate, 231 out of 235)	NA	Kamalpour et al 2011	NA
Osteogenesis imperfecta (OI, ORPHA:666)	Mixed-built [author-built sections on general anthropomorphic, demographic, and medical information in combination with an organ-system-based, medical “review of systems” and multiple instruments from the Patient Reported Outcomes Measurement Information System (PROMIS®) to evaluate health and functioning for core physical, mental, and social health]	To determined health-related issues, concerns, perceptions and quality of life of adults with OI using the OI Adult Natural History Initiative survey. The OI adult population was compared against compare benchmark populations without OI.	NA (Probably only English)	US	NA	OI adult patients	Yes	1	1	1	1	Patient association-led (Osteogenesis imperfecta Foundation - OIF)	Facebook, Twitter, OI forums and chat-rooms	Notices were posted on the OIF website, social media networks and on the OIF newsletter - Breakthrough. Additionally, disseminaton was done at regional clinical and scientific meeting, thourgh postal mailing (using OIF contacts) and word of mouth.	3 months (October 2011 to December 2011)	959 (81 %completion rate - 959 out of 1,183)	NA	Tosi et al 2015	NA
Pick disease of the brain aka Frontotemporal dementia (FTD, ORPHA:282)	Author-built (demographics, diagnosis history,family history, treatment history, patients and family members' reactions, concerns, and identified support network/resources)	To gather FTD clinical information as well as data on patients and family members' needs and perceptions	NA (Probably only English)	UK	University server by a University Webmaster	FTD spouses, children, and family members	Yes	NA	0	NA	1	Community-led (research team in collaboration with the Pick’s Disease Network on the Internet)	Pick’s Disease Network webpage and e-mail (UK e-mail directory for Pick’s disease)	E-mail invitation distribution was initiated by the research team and then maximized by Pick's Disease Network. E-mail invitations included instructions for participants. E-mail follow-up, including a thank you note to who complete the questionnaire	NA	56 (68.6 % completion rate and 95 % inclusion rate - 56 out of 59 )	NA	Yeaworth 2001	NA
vascular Ehlers-Danlos Syndrome (vEDS, ORPHA:286)	Author-built (diagnostic and clinical care history, vEDS experience, information resources, interest in research and willingness to collaborate with researchers)	To understand patient needs, used information resources and define the best research methods to assess vEDS health problems through the vEDS Collaborative survey	English	US, UK, Canada, Brazil, Australia, Portugal, France, Italy, Germany, Norway and Finland	REDCap	vEDS patients (> 18 years) and family members	Yes	1	1	1	1	Comunity-led [Patient-centric network vascular vEDS research collaborative counting with the following institutions: fighteds.org, Annabelle’s Challenge, Ryan’s Challenge, EDS Today, and the Ehlers-Danlos Society]	Facebook: vascular Ehlers-Danlos secret group, and The Ehlers-Danlos Society Twitter(https://twitter.com/vEDSCollaboration) Reddit(https://www.reddit.com/comments/ 7vny42) YouTube(https://youtu.be/QRVFVJGZQgQ)	Survey announcements were shared on vEDS public and private social media pages. Additional announcements were made on the advocacy websites created and maintained by members of the vEDS	4 months (January to April 2018)	285 (95 % completion rate - 285 out of 300)	NA	Shalhub et al 2020	NA
Light chain (AL) Amyloidosis (ORPHA:85443)	Author-built (demographics, disease characteristics, initial symptoms, and diagnosis journey)	To understand the patient journey to a final AL amyloidosis diagnosis, including symptom-association and health-related quality of life using a mixed research approach which used an online questionnaire to gather quantitative data	English	US	NA	AL amyloidosis adult patients (> 18 years-old)	Yes	NA	1	NA	1	Researcher-led (supported by the Amyloidosis Support Groups and the Amyloidosis Foundation)	Patient associations websites, social media pages and e-mail	Social media and website posts, recruitment announcements and e-mail messageswere shared among Amyloidosis Support Groups and the Amyloidosis Foundation membership	12 months	341	NA	McCausland et al 2018	NA
Chronic lymphocytic leukemia (CLL, ORPHA:67038)	Author-built (demographics and clinical characteristics, including treatment experiences and perceptions, as well as QoL)	To identify CLL condition-specific symptoms, impact, and treatment-related experiences and perceptions with a mixed research approach which used online questionnaires as the quantitative method. The ultimate gol of the study was to build a patient reported outcome (PRO) tool	NA	US	Internal survey tool (PatientsLikeMe Lens)	CLL patients (>18 years-old)	Yes	1	NA	1	1	Community-led (using an established online patient community to carry out the dissemination)	PatientsLikeMe platform, Facebook	PatientLikeMe private mensagging, reminder messages and postings. Recruitment advertisements were done on Google and Facebook webpages. Participants who completed the survey received $45 Amazon gift card as compensation	14 weeks (beginning in August 2013)	50 (70 % inclusion rate - 50 out of 71)	NA	McCarrier et al 2016	NA
Congenital Disorders of Glycosylation (CDG,ORPHA:79318* )	Author-built (demohraphics, liver signs and symptoms, impact of liver involvement’, liver transplantation and awareness and information about liver involvement in CDG’)	To explore liver involvement in CDG and compare medical data directly provided by patients with medical literature data	English, French, Spanish and Portuguese	NA	SurveyMonkey	CDG patients and caregivers (>18 years-old)	Yes	NA	1	1	1	Community-led (research team and The Portuguese Association for CDG - APCDG)	APCDG Facebook page (Sindrome CDG) and closed group (CDG Global Alliance), LinkedIn, Twitter and the Rareconnect platform	Social media postings, including survey announcement	42 days (11 December 2016 to January 2017)	155 (78 % completion rate - 155 out of 199)	A glossary, explaining different liver disease symptoms was made available to participant who completed the survey	Marques-da-Silva et al 2018	NA
Neurofibromatosis type 1 (NF1, ORPHA:636)	Author-generated (demographics, living with NF1, patients’ satisfaction with NF1 management and patients’ expectations in terms of future treatments)	To better understand the experiences of patients living with NF1 and their quality of life, including satisfaction with current management and expectations on new treatments	French, English, Spanish and German	France, UK, Spain, and Germany	NA	NF1 adult patients with cutaneous neurofibromes	NA	1	1	1	1	Community -led (Carenity - online patient community. Country-specific platforms were created and in collaboration with patient associations)	Carenity, Facebook, other websites and via e-mail	Carenity provided clear information to its members about the aims of data collection. Reminder e-mails (available in the 4 languages in which the questionnaire was translated) were sent to Carenity NF1 community users. Facebook anouncements were also made.	2 months (May 2018 to June 2018)	170 (78 % inclusion rate - 170 out of 219)	NA	Guiraud et al 2019	NA
Several (79 different rare diseases were included)	German versions of the following tools were used: Depression module of Patient Health Questionnaire-9 and 15, Generalized Anxiety Disorder 7-item scale , Illness perception questionnaire, and Subscales of the Health Education Impact Questionnaire	To explore depression and anxiety in different rare diseases, particularly their correlation between the diagnosis and other diagnosis-related characteristics	NA	Germany	NA	Rare disease patients (> 16 years-old)	Yes	NA	NA	NA	1	Researcher-led (supported by patient associations)	Websites as well as printed flyers and mailing lists of patient associations	Information about the study, including the contacts of the research team, and a link to the online survey were shared on websites. The study was further shared on printed flyers and via mail	NA	300 (42 % completion rate - 331 out of 790 and 91 % inclusion rate - 300 out of 331)	NA	Uhlenbusch et al 2019	NA
Myeloproliferative disorders (MPD, ORPHA:98274)	Mixed-built [ using the Brief Fatigue Inventory, Functional Assessment of Cancer Therapy–Anemia and Godin Leisure Time Activity Score, and demographics, employment status, MPD-specific information (diagnosis, treatment and complications), comorbidities (through the Charlson Co-Morbidity Index13)]	To determine the burden of fatigue and other disease-associated symptoms in MPD and to estimate their impact on quality of life including physical activity and daily living.	English and Japanese	6 continents and 30 separate countries (not specified)	The survey platform was provided by Venture Community Services (http://survey.venturecs.net/myelopro.htm)	Patients with an established diagnosis of classic myeloproliferative disorders, specifically polycythemia vera, essential thrombocythemia, and agnogenic myeloid metaplasia	Yes	0	NA	NA	1	Researcher-led (supported by patient representatives )	MPDinfo.org website, e-mailing list (net@listserv.acor.org)and online support group website	Informational sheets and posts were shared on web-based platforms and/or shared during medical consultations	6 months (June to December 2005)	1179	NA	Mesa et al 2007	NA
Trisomy 13 and 18 (T13, ORPHA:3378- T18, ORPHA:3380)	Author-built (demographics, diagnosis history, provided level of medical intervention. According to whether the child was still alive or had already passed away specific additional questions were presented, including clinical outcomes, financial impact and interaction with healthcare providers)	To document the clinical outcomes, and treatment interventions of T13 and T18 patients as wel as parental experiences and perspectives	English	US, Canada, UK and other 12 countries	NA	Parents of living or deceased T13-T18 children	Yes	NA	1	NA	1	Researcher-led (of note, one of the researchers is also a parent)	18 English-language Websites and Facebook groups dedicated to T13-18. Available members' e-mails	Invitation and 3 reminder emails. Explanations about the study were provided in the first page of the questionnaire in addition to the participant consent	4 months (October 2010 to January 2011)	332 (94 % completion rate - 332 out of 354)	NA	Janvier et al 2012	NA
Sarcoidosis (ORPHA:979)	Author-built (12 questionnaires focused on demographics, exposures, family history, general healthcare, geography, diagnosis, medications and care, occupations, organ/system involvement, women’s health, and a patient quick questionnaire)	To describe the implementation and dissemination of a patient-fed sarcoidosis registry developed under the scope of Worldwide Sarcoidosis Research Study (WISE)	NA (Probably only English)	US	Author-built platform based on JAVA Web Application (www.sarcoidstudy.org)	Sarcoidosis patients	Yes (University of Iowa Institutional Review Board)	0	0	1	1	Community-led (including the research team and 71 patient associations leaders)	Project webiste,Facebook, Google AdWords and National Organization for Rare Diseases (NORD) and clinicalTrials.gov websites	A project-specific website containing information (reviewd and validated by patients), targeted websites, Facebook adds and Google AdWords were used to maximize study advertisement and spread infomation. Also, flyers, traditional paper-based formats and patient meetings were used to share study information	~4 years (December 2011 to September 2015 )	1588	NA	Gerke et al 2017	NA
Systemic sclerosis (SSc, ORPHA:90291)	Author-built (questions about the frequency and impact of 69 SSc symptoms)	To identify the prevalence and quality of life impact of SSc symptoms through the the Canadian Scleroderma Patient Survey of Health Concerns and Research Priorities	English and French	Canada	SurveyMonkey	SSc patients (> 18 years old)	Yes	1	1	1	1	Community-led (involving the Scleroderma Society of Canada and Canadian Scleroderma Research Group)	Scleroderma Society of Canada and Sclérodermie Québec websites, newsletter, magazines	Both short and full-page advertisements were made on websites, newsletters and magazines. Additionally, promotional material was distributed among clinicians affiliated with the Canadian Scleroderma Research Group and patient associations. The project was also presentated at the annual meeting of the Scleroderma Society of Canada in September 2008	11 months (September 2008 to August 2009)	464 (54 % inclusion rate -464 out of 856)	NA	Bassel et al 2011	NA
Tenosynovial giant cell tumor (TGCT - ORPHA:66627)	Mixed-built (including, Patient-Reported Outcomes Measurement Information System-Physical Function (PROMIS-PF), Short Form-12 Health Survey (SF-12), EuroQoL EQ-5D-5L and a set of auhor-built sections dedicated to evaluate tumor characteristics, medical history, TGCT symptoms, treatments, recurrences)	To assess the impact of TGCT on quality of life and identify recurrence risk factors as part of study “Evaluation of Tenosynovial Giant Cell Tumor on daily living”	NA	US, The Netherlands, Australia, Canada, UK and 25 more (not specified)	NetQuestionnaire	TGCT patients and caregivers	Yes	NA	1	1	1	Researcher-led (supported by na online patient community - "PVNS is Pants!!")	Facebook community "PVNS is Pants!!" and a new TGCT study Facebook account	Facebook postings and reminders encouraging participation and providing study updates with patient-friendly content	6 months (December 2016 to May 2017)	337 (76 % completion rate - 337 out of 445 )	NA	Mastboom et al 2018	NA
	Mixed-built [Questionnaire 1: author-built sections on demographics, clinical presentation, findings on imaging and biopsy material, type and localization of disease, surgical and adjuvant treatment, recurrences, postoperative complications, and functional outcomeQuestionnaire 2 :health-related quality of life tools: range of motion, knee injury and osteoarthritis outcome score (KOOS), hip disabi…	To correlate functional outcome and quality of life to patient characteristics, surgical procedures and oncological outcome in TGCT patients		23 different countries (not specified)	SurveyMonkey		No	NA	0	0	1			Facebook announcement and reminders promoting participation	Questionnaire 1: 16 months (December 2012 to April 2014) Questionnaire 2: 12 months (May 2013 to May 2014)	Questionnaire 1: 272 (93 % completion rate - 272 out of 293)/ Questionnaire 2 tools: 111 SF-36 (85 % completion rate - 111 out of 131) , 51 KOOS (86 % % completion rate - 51 out of 59) for , 9 KOOS (100 % (completion rate - 9out of 9) and 34 (100 % completion rate - 34 out of 34) for TESS	NA	van der Heijden et al 2016	NA
IMD (Emphasis on Phenylketonuria - PKU, ORPHA:716)	Author-built (demographics, family, development and social history, insurance, and research interests and a disorder-specific profile which entails questions on diagnosis, genetic testing, treatment, and diet management)	To describe the development of the NBS Connect patient registry which aims to function as a common platform for IMD patients and families to advance research. The papers clinical focus are skin and bone conditions' prevalence among PKU patients	NA	29 countries (not specified)	NBS Connect platform harbors disease-specific profiles created by the PatientCrossroads	Adult IMD patients (> 18 years-old) and parents/ guardians	Yes	1	1	1	1	Community-led	NBS Connect Facebook and Twitter	Informative and educational materials and tools were created. Among them are the Kitchen Connection, a collection of low protein recipes created by dietitians and the Ask an Expert tool that allows participants to clarify doubts with professionals before filling out the questionnaires. Moreover, several theme-specific forum discussion groups which allow for continued patient engagement and empowe…	5 years (PKU disorder-specific profile was launched for testing in December 2011, and data collected until September 2016)	314	The interactive health tracking tool allows participants to assess their responses to profile questions compared to the responses of others. Participants can access the user friendly explore tab to view de-identified aggregate data as charts and graphs	Osara et al 2017	NA
Congenital hypogonadotropic hypogonadism (CHH, ORPHA:174590)	Author-built (demographics, health information seeking patterns, interactions with healthcare system/providers, self-reported adherence to treatment/healthcare and the inclusion of an existing healthcare literacy tool)	To perform a health-related and information needs assessment among CHH male patients based on a mixed research approach which used online questionnaires to collect quantitative data	English	North and South America, Europe, and Australasian countries	NA	CHH male patients	Yes	1	1	1	1	Community-led	Closed CHH Facebook group, CHH online forum, a clinical trials registry, and the COST Action website	Postings and messages included the investigator contact information so patients could address questions/concerns	7 months	105 (46 % inclusion rate - 105 out of 230)	NA	Dwyer et al 2014	NA
	Mixed- built [author built sections on demographics, medical history, healthcare interactions, sexuality, and validated tools on health literacy, the Morisky Medication Adherence Scale , Zung Self-Rating Depression Scale, and Illness Perception Questionnaire – Revised]	To perform a health-related needs assessment mapping among CHH women	English	NA	NA	CHH adult women (>18 years-old) on hormonal treatment (> 1 year)	Yes	NA	1	1	1	Community-led (Researchers, patients and patient associations)	Social media networks (i.e. Facebook, Rareconnect.org) and the international network studying GnRH deficiency (COST Action BM1105, www.gnrhdeficiency.eu)	NA	14 months (October 2014 toDecember 2015)	55 (81 % inclusion rate - 55 out of 68)	NA	Dzemaili et al 2017	NA
Legend:
AL	Amyloidosis
AIH	Autoimmune hepatitis
APCDG	The Portuguese Association for CDG
ASG	Achalasia Support Group
CDG	Congenital Disorders of Glycosylation
CHH	Congenital hypogonadotropic hypogonadism
CHM	Choroideremia
CLL	Chronic lymphocytic leukemia
DFS	Dermatofibrosarcoma protuberans
ES	Ewing’s sarcoma
FCS	Familial chylomicronemia syndrome
FIRST	Foundation for Ichthyosis and Related Skin Types
FTD	Frontotemporal dementia
FXS	Fragile X syndrome
HRQoL	Health-related quality of life
HLHS	Hypoplastic left heart syndrome
HSP	Hereditary spastic paraplegia
II	Inherited ichthyoses
IMD	Inherited metabolic diseases
KOOS	Knee injury and osteoarthritis outcome score
MBD	Morquio B
MD	Muscular dystrophy
MPD	Myeloproliferative disorders
MPS IV B	Mucopolysaccharidosis type IV B
NA	Not available/applicable
NF1	Neurofibromatosis 1
NORD	National Organization for Rare Diseases
OI	Osteogenesis imperfecta
OIF	Osteogenesis imperfecta foundation
OS	Osteosarcoma
PA	Propionic Acidemia
PAF	Propionic Acidemia Foundation
PB	Plastic bronchitis
PKU	Phenylketonuria
PLE	Protein losing enteropathy
PPCM	Peripartum cardiomyopathy
PROMIS®	Patient-Reported Outcome Measurement Information System®
PRS	Parry–Romberg syndrome
PTHS	Pitt-Hopkins syndrome
QoL	Quality of life
SB	Spina bifida
SCAD	Spontaneous coronary artery dissection
SF-36	Short-form 36
SSc	Systemic sclerosis
T13/718	Trisomy 13/18
TESS	Toronto extremity salvage score
TGCT	Tenosynovial giant cell tumor
VCRC	Vasculitis Clinical Research Consortium
vED	vascular Ehlers-Danlos Syndrome
WISE	Worldwide Sarcoidosis Research Study
XLI	X-Linked Ichthyosis
